# Supplementary material for: Comparative metabolomics in primates reveals the effects of diet and gene regulatory variation on metabolic divergence
Source: Sci Rep. 2014 Jul 28;4:5809. doi: 10.1038/srep05809 (PMC4894427; doi:10.1038/srep05809)
Supplement: Supplementary Information — Supplementary Table S1 [file srep05809-s2.xls]

## Sheet: Table S1
Supplementary Table S1: metabolite concentration levels used in Blekhman et al., "Comparative metabolomics in primates reveals the effect of diet and gene regulatory variation on metabolic divergence"
	Column 1: BinBase ID of compound
	Column 2: Name of compound (if available)
	Column 3: KEGG ID of compound (if available)
	Columns 4-57: metabolic ocncentrations per sample; column name contains species (Hsa/Ptr/Mmu), sample ID as it appears in Table S1, individual sex (m/f), and replicate number (1-3)
BinBase	Name	KEGG	Hsa_56655_f_1	Hsa_56655_f_2	Hsa_56655_f_3	Hsa_56720_f_1	Hsa_56720_f_2	Hsa_56720_f_3	Hsa_Yale1_m_1	Hsa_Yale1_m_2	Hsa_Yale1_m_3	Hsa_Yale2_m_1	Hsa_Yale2_m_2	Hsa_Yale2_m_3	Hsa_Yale3_m_1	Hsa_Yale3_m_2	Hsa_Yale3_m_3	Hsa_Yale4_m_1	Hsa_Yale4_m_2	Hsa_Yale4_m_3	Ptr_c0547_m_1	Ptr_c0547_m_2	Ptr_c0547_m_3	Ptr_MDANDER_m_1	Ptr_MDANDER_m_2	Ptr_MDANDER_m_3	Ptr_YN05400_f_1	Ptr_YN05400_f_2	Ptr_YN05400_f_3	Ptr_YN06108_f_1	Ptr_YN06108_f_2	Ptr_YN06108_f_3	Ptr_YN06147_m_1	Ptr_YN06147_m_2	Ptr_YN06147_m_3	Ptr_YN95247_m_1	Ptr_YN95427_m_2	Ptr_YN95427_m_3	Mmu_13330305_m_1	Mmu_13330305_m_2	Mmu_13330305_m_3	Mmu_17602_m_1	Mmu_17602_m_2	Mmu_17602_m_3	Mmu_19935305_m_1	Mmu_19935305_m_2	Mmu_19935305_m_3	Mmu_YN04311_f_1	Mmu_YN04311_f_2
203224	xanthine	C00385	165194	80098	38354	147548	109810	130373	62144	74013	61256	63368	64243	71274	199085	160212	75975	49733	51627	52619	94189	140851	85260	77082	71628	106775	80601	119436	92632	67344	91580	45560	82749	53405	105063	108834	208005	185054	157630	189459	154213	29093	145254	105675	214023	145713	133236	36111	26653
199605	valine	C00183	346730	212755	297957	366766	224531	322846	299147	275986	257681	317695	299431	331577	471414	323773	198078	159415	159618	181828	401700	643232	443344	143313	92860	119917	320427	316265	230040	295860	226169	207530	217707	130347	411426	215063	282955	346840	340367	316395	360953	157179	389691	269897	459311	365351	385615	191804	131578
221495	uric acid	C00366	94354	59212	52681	78088	52722	61537	64631	53786	44075	45835	66888	50138	129470	109215	47230	44669	47713	63228	22843	39170	20815	30978	26318	45585	25720	39551	25205	31451	36418	22544	53406	32036	57155	33945	45632	55724	63552	64513	51894	25805	61690	54926	55909	144923	83719	9432	19065
199594	urea	C00086	435861	413553	278695	338533	179057	330458	435769	571247	372618	359322	679040	405282	387500	370654	179937	196078	233280	174575	596768	482370	523820	406069	401682	311603	388708	323084	302366	260952	275639	187633	410333	175444	477548	481084	556770	872743	388826	374300	472885	260654	383325	224410	337818	303799	319307	475006	365151
199600	uracil	C00106	123453	46207	46910	139616	134181	111361	38575	42556	36464	67335	50016	54577	160707	117440	65774	32194	27319	25471	356005	367477	338284	106059	72692	85053	113120	103175	69454	166696	116993	104644	281569	133152	409972	78107	75377	84907	188097	174183	188334	75006	200903	118065	458076	308795	311109	135525	68931
199626	threonine	C00188	156670	104886	115227	233756	324109	192659	161511	152531	135485	177556	176988	181100	247506	153644	92156	89147	100514	102330	181762	260015	182045	84290	51694	65253	158329	164185	107105	159742	136675	111564	163652	86535	269713	331047	487965	501118	148411	138212	136192	101070	227763	157320	258077	178019	194559	135928	90454
199262	threonic acid	C01620	8811	4541	7264	4238	2680	2083	3590	4226	2226	3034	9258	2671	4706	4603	2629	3281	4413	4736	6152	5772	5580	3013	2197	1881	7826	4175	5932	7696	4541	4939	9235	2319	7961	3434	5945	2601	6588	4182	5631	3380	2545	1813	6111	5035	4461	3085	1061
199195	stearic acid	C01530	311863	242899	172547	350553	296411	225869	234049	307050	251737	214460	276398	290635	583829	244684	290980	205079	197919	264513	255064	301042	300617	169558	344976	279513	317315	310168	343986	276163	267000	248747	454557	186308	346035	291718	382525	399901	510638	398647	371043	476849	416002	332636	623162	465922	441434	248624	196232
213294	serine	C00065	300855	211840	181857	486686	414436	376351	255356	216192	203298	251821	236682	268886	827650	620896	276007	182046	133442	144395	371766	488452	348186	147525	108152	145320	80907	91243	53316	217324	156961	157414	247570	154234	464243	280900	513745	499352	290470	197032	235565	196020	423622	297165	822789	589128	642255	212689	179948
199611	proline	C00148	244662	146293	232410	328081	89081	329694	387060	352686	338007	304556	374829	366693	522098	380823	236388	157172	162774	232793	438039	595619	470877	538995	329289	429370	202076	205887	153031	421654	211712	285148	430834	239327	762007	464120	702330	711240	404152	350113	403070	249351	558850	388869	615939	488097	500363	186254	156869
199628	phosphoethanolamine	C00346	55876	25703	29382	76724	59142	47381	50988	46597	34031	55271	21955	36438	93808	61135	22946	35710	34270	45914	68275	13578	58655	35969	24402	20477	40808	29259	21559	42966	43223	33956	20240	15753	15992	35396	57486	44802	24286	30329	14243	12917	28269	24693	47201	5708	6520	45046	11326
217642	phenylalanine	C00079	91594	48224	64574	163097	358026	137301	73219	72726	67103	93665	78456	114441	164329	115940	58848	53849	59677	54241	146072	249012	140374	34467	29524	35687	25694	33669	13621	63659	61062	38212	69543	37289	120271	73409	110053	133582	71970	55771	58347	32707	53142	45260	91761	71086	71960	64834	47734
233458	pelargonic acid	C01601	18265	8670	12881	11159	11747	8016	9772	8166	6763	18549	7476	7126	11800	12405	7877	7964	6431	7372	12548	7420	6731	12667	8595	8083	10337	8843	6714	21040	8208	8638	11383	14220	11112	12762	7544	9638	13180	9703	9517	19901	8058	6732	18461	10504	12938	20175	6085
199173	palmitic acid	C00249	65064	44199	26003	144478	86657	63383	41652	45832	43392	54359	41493	51276	96877	62276	86481	51177	49248	45510	81619	72949	69735	35966	45202	43942	97715	92613	78761	94044	75392	58455	133075	44459	80988	90256	102287	108015	202891	98942	100760	134533	85804	67745	253464	124045	118396	62456	39807
199593	oxoproline	C01879	806796	443070	559246	633773	1628575	476619	585215	521882	443943	479470	618027	543431	905783	715179	470355	309493	370176	370189	735931	954850	825177	897023	748453	965242	693648	793879	537801	747237	730160	559458	687430	325085	1161381	954078	1425445	1457958	915945	786804	990796	496529	606729	522149	1486103	1206051	1500526	893735	536501
296490	nicotinamide	C00153	74974	33103	26164	62758	76724	45587	40553	32114	26742	38696	33000	35220	84018	64229	36105	29229	26419	24296	81781	77503	60478	77678	40401	50163	76147	44079	41230	93489	75781	27511	87189	39141	97321	62009	71388	76473	90866	47012	65529	26087	47381	34112	88401	68816	59883	54824	25955
210265	methionine	C00073	46592	34749	29292	70311	73126	65518	48774	47801	44982	64675	43797	65625	68816	42231	15389	26532	26109	32457	69019	108153	69828	20216	13362	19806	32988	35429	23132	47374	33459	33469	36803	20604	70866	32588	49757	59170	68890	67189	60402	17155	88434	62631	98702	63293	65442	34389	25326
238441	lysine	C00047	244812	176053	165272	363555	760901	360086	261341	304453	287123	291367	212418	282017	411364	226152	126891	143263	167158	176879	352725	805185	360203	115014	104890	119878	134808	85913	109122	189298	214268	163902	214869	155986	348287	211126	352820	431811	230067	239482	182787	99397	305709	329178	228360	67834	122546	134888	156659
199240	linoleic acid	C01595	7279	5096	1417	12388	13872	7141	4077	6059	5678	2692	1966	2405	5778	5714	8220	5326	8226	4287	5562	8758	4514	1440	2299	2755	7759	11126	9112	4128	4978	2673	7535	3030	14623	9853	23427	23331	11952	6888	6479	5453	7012	4830	21052	15855	12318	4543	4748
228677	lactic acid	C00256	750567	646088	656370	724516	54917	766192	742126	683746	688844	455299	722553	544412	807489	828481	588152	498876	511262	732932	584596	682525	673977	345759	198611	183062	227869	265076	196752	600578	443018	447122	648991	479098	806611	481053	480215	548297	729016	622856	800577	411701	398694	248577	344889	396176	286860	525124	306843
205110	isoleucine	C00407	163418	104690	122955	188706	127019	163941	145378	127439	121063	150759	134287	150071	258048	167732	95329	88522	82128	95958	213076	330873	218761	69668	47648	57658	127621	124162	83709	142023	101369	90031	120871	69959	202043	99362	131215	139463	190988	162358	169772	90850	201183	144050	239751	182450	185737	109143	71198
228005	inositol myo-	C00137	227252	149610	141633	205720	104124	111872	363445	322775	255793	232216	252936	224498	268788	222418	127523	155091	237005	203385	177828	227504	165709	61229	63362	71211	235289	275948	219244	270991	287755	171293	207795	106745	254932	79078	136523	119215	384621	343642	250154	210990	210619	176553	371441	475912	278515	53914	63148
200698	inositol-4-monophosphate	C03546	4103	1657	553	2929	784	1532	4047	1980	1878	2564	1749	1783	5363	2018	1412	1555	962	1253	1775	435	1410	1100	833	1006	1588	1809	1072	1457	1960	785	1966	630	1645	2408	5207	3930	6670	4718	3159	1072	1501	1284	10070	2179	1617	1227	861
199606	inosine	C00294	74870	83637	17813	79882	75590	58376	121541	96153	87502	59202	74936	71467	188271	210030	112765	102095	108047	109414	14277	36218	14450	29302	61072	45122	11514	24690	18271	29481	95659	18345	17622	15138	17581	48473	168994	96057	86420	64319	45568	74777	57244	46165	55642	84386	47770	60965	86979
199419	glycerol-alpha-phosphate	C00093	1241920	897496	567739	685174	367512	562617	1074348	983089	926486	656060	810463	727600	1271023	1092190	753645	733780	728327	654212	152702	228195	199309	462153	409710	457974	971929	1304615	1060214	720211	923709	567248	495771	316059	722266	442416	860700	604038	1508825	1358485	1428543	1059372	1025178	773177	1268221	1103339	853408	209579	210877
207507	glycerol	C00116	434947	256336	197364	1019272	926045	806849	248598	229214	201432	239982	248372	236939	1090059	865076	659798	362873	327975	193891	481177	422601	388632	136927	144343	206155	253993	187956	184930	349525	297716	157920	876372	479793	906515	393510	459475	439255	826067	360420	748179	317104	407102	261758	665359	739961	640505	372171	289883
228009	glyceric acid	C00258	11901	14554	6037	8630	12889	7348	8734	20805	20506	6651	8864	7877	9990	11285	5381	6632	18820	17809	7949	42408	13291	10566	7334	31308	2458	6596	4826	5419	9190	7869	5745	4021	10741	5466	10175	37473	10628	27042	20500	2726	25737	32500	15437	168173	155790	4267	20477
204386	glutamine	C00064	357034	231075	138897	216930	139805	407862	284003	496112	273639	182323	114118	224878	635439	621332	186807	284061	171674	252580	110455	140264	66853	227565	354402	213557	35117	36858	24846	106267	73991	199071	161316	308977	324149	96079	141821	158181	88038	192141	163504	231327	624833	398289	100070	61728	78058	160770	446438
218753	fumaric acid	C00122	138704	41769	61741	135847	107565	93160	113556	75241	81434	64164	84216	81440	222791	68427	28252	48058	40334	34308	88684	105097	78691	114146	55412	96771	53365	66127	51583	121442	63024	69808	158396	71208	179127	44722	77673	60833	62931	31543	43034	71799	69421	38447	75965	62255	45335	52214	37453
200918	cysteine	C00097	354121	182448	139452	311527	127904	380610	195392	208228	261000	149495	133873	288040	364583	119818	65949	130924	100327	166032	242581	280382	257928	240157	192896	364946	146296	113501	137146	136618	37432	74690	268218	162230	662483	149153	227523	320220	416729	258892	464212	132760	293408	236449	456981	199559	248463	161138	94112
199603	creatinine	C00791	106002	86825	88675	107263	91040	107189	146019	130463	112375	82919	124880	82886	291685	402763	236592	72334	67436	59218	343026	392823	279829	44306	27640	30352	43561	50322	26930	109531	49475	52040	100414	32351	219162	118291	111377	114066	124239	82588	123235	150165	183096	107070	225741	240562	186404	156019	57393
208840	conduritol-beta-epoxide	n/a	11335	6414	6126	18760	10796	12529	31056	28049	23986	18353	22170	19309	21235	18376	9864	9331	14374	11518	38207	49797	38415	14748	14206	16271	34862	44693	33163	58047	70261	38152	20607	11827	31372	22022	40693	35143	12529	10667	9080	10078	9179	8317	17812	17526	11773	14375	13410
233412	beta-alanine	C00099	47083	46415	43475	90057	73210	78537	48847	45913	37138	33405	52126	41022	119549	87022	58368	40844	40333	40258	67967	77279	72876	35701	22511	23331	92523	100761	67869	85938	58863	59862	70658	39894	112879	16760	22642	21040	69385	58743	72799	46339	61515	33314	56219	49427	46247	24292	14240
199612	aspartic acid	C00049	256444	116358	85506	201185	159365	117298	146891	180133	159152	125443	135910	176973	184297	66187	48937	64876	86701	68785	114900	215325	129409	205984	120833	212918	162546	200840	140402	160247	138679	127475	151736	92742	325364	121078	203199	194081	160658	100233	143080	128110	275108	203139	263575	194850	217060	264981	225576
210213	alanine	C00041	2340893	2118367	1765897	2285644	592067	2264488	1937908	2115628	1789641	1775709	2449249	2049114	2550778	2457387	1390509	1068541	1317469	1925378	1759974	2583198	1717999	1060889	553171	796982	953359	1013875	770485	1375308	1021663	1060329	1478693	1049870	2391469	1097115	1234679	1632236	1456881	2074513	1555260	303022	1693931	1115486	1033943	909743	714790	889727	780014
199781	tyrosine	C00082	312553	255460	169757	363442	601004	338994	282866	328475	303541	286815	267716	325168	444508	246970	121128	176948	210155	241693	240682	462892	228239	109960	99954	133289	194849	240809	194329	215771	239323	168129	180824	116093	282792	163104	281522	304934	430375	473828	360429	128472	600397	488738	455849	260755	256310	132816	119184
234595	taurine	C00245	53704	16959	25928	37960	2	12015	37136	7348	16122	50583	29096	36390	48180	5368	7881	29091	26512	19510	69091	65918	61358	29579	10227	30920	101833	63742	66610	110865	56632	22472	38235	11713	34734	77705	52263	113455	160889	59974	98079	33360	33818	24219	309093	75348	138207	151254	38357
241426	palmitoleic acid	C08362	3227	1568	653	21217	17280	9665	1888	3153	3637	2900	1511	1937	9365	8283	14751	8613	10096	6397	3317	2471	2047	1314	1868	3149	3772	4459	3394	1765	907	917	5312	2040	7346	10840	15309	14896	12234	6053	2044	6242	3525	2251	13022	7653	6682	3695	4453
205663	N-methylalanine	C02721	98420	69283	58692	82288	23886	83699	50341	48418	40478	70217	91872	98894	119744	91773	66040	41906	44655	52147	34358	40922	36634	35942	36750	54030	38893	51784	31443	43980	53508	39100	22475	17478	40829	13066	18107	19312	18687	19081	22576	19581	33398	21101	89416	96128	85591	87476	122301
200514	erythritol	C00503	8029	5258	3383	10217	7896	7070	4468	3897	3324	2852	3039	3251	19492	13646	8567	5422	4459	2953	2479	3593	2614	2780	1910	2085	1465	1254	441	2822	1265	2014	8411	4445	11998	1527	2605	2035	2879	2972	2577	1432	1783	932	917	2124	814	1284	999
199774	3-hydroxybutanoic acid	C05984	40595	22913	33622	37470	9302	27827	18807	16906	10982	13273	25231	11467	51552	45597	24594	19495	19778	16677	10570	12243	11465	5574	5390	3912	28101	23940	14479	8995	7194	5715	12985	6409	21364	17405	24413	22284	9934	5825	9497	9196	10342	5713	14864	13798	11098	22612	12379
202121	sucrose	C00089	364	388	252	442	585	466	362	546	535	234	559	801	2102	1955	434	703	795	649	677	997	564	129	591	969	128	538	372	19	549	271	798	424	235	206	1168	405	387	463	330	268	736	531	207	518	227	69	638
211596	N-acetyl-D-hexosamine	C03136	34520	12641	3273	14761	22304	12242	18790	13723	13410	2377	4799	5772	29232	26011	15853	8238	10734	6117	26822	36807	20309	9231	72308	81181	8074	10557	5302	13099	30891	6147	26546	18346	35203	51551	93562	113410	37103	33433	28027	4268	39449	48411	65880	91533	64809	5999	19937
227957	glycine	C00037	2257343	1476029	1760953	1900969	1684670	1882767	1329847	1172212	1316065	1322618	805725	1667825	2283845	1361587	884105	868856	1080111	1012708	2094925	3306852	2558132	1925000	1621776	2032197	1557447	1509314	1165162	1379254	1424903	1568050	1968910	1735484	3005678	1478100	2409763	2943130	2445334	2406297	1949414	1192594	1657868	1985744	3156133	2412394	3073688	1422580	1535868
199604	glutamic acid	C00025	701316	292772	242846	807656	966438	478122	319499	251566	261329	250636	301850	302012	883905	364144	213191	313405	248363	210039	721836	715064	524405	343370	249276	311064	242166	318883	184935	349977	399246	204106	437525	195700	598345	313343	453914	465205	1096314	830214	740004	404915	573395	370110	1584316	1175983	1042172	864622	452119
199929	myristic acid	C06424	2954	2970	1977	4374	3508	3381	2539	3805	3695	2449	3306	3619	5124	4003	3941	3949	3124	3443	2583	3154	3344	2044	3386	3387	2393	3860	3987	2276	3757	3227	3544	2712	4077	2844	4966	4502	2939	3908	3654	5950	3869	2963	3179	4354	3927	2204	2668
199608	methanolphosphate	n/a	9147	5185	7935	6641	19	2549	7079	2654	3082	8843	2116	3374	8871	8953	7817	4830	714	3057	7952	3618	16113	6826	2341	3124	10068	4720	2521	7464	3009	14009	5240	3878	9619	8447	2869	12292	4755	3408	8148	1701	3442	2214	11327	3194	17581	6459	1550
212582	glycerol-beta-phosphate	C02979	10799	6682	5521	5487	3768	5377	7229	7438	7978	4724	5130	6999	10791	9645	8397	5168	3926	6106	2013	2481	3464	3310	2152	2953	7916	9196	7308	7014	4615	6397	5446	2738	7779	3278	4756	5145	11315	12831	12725	9965	6056	5645	8080	6079	8365	2209	1457
199350	glucose-6-phosphate	C00092	5703	3612	510	5439	2945	5668	2608	2759	2593	489	3249	1096	11030	5068	1017	2508	2647	1753	1957	943	3545	3639	8403	5382	1063	1600	1273	3240	6867	1614	5718	3886	6363	5321	16269	11188	4162	4848	5497	1367	3155	2586	4551	631	285	860	1651
213127	uridine	C00299	6361	5828	225	2315	4101	1954	2961	5644	1593	1980	3082	799	10933	11975	1866	3968	5273	2448	236	2198	27	2668	8458	2474	1152	1495	223	484	2031	90	376	807	275	5120	24606	8278	5424	8992	2014	2257	7143	2011	2111	3422	2136	733	4174
204185	sorbitol	C00794	97227	71379	20623	308514	216984	222097	49241	26866	16532	47204	49656	47988	637074	502608	198627	107980	45883	23194	122432	163749	94131	2380	8499	6100	7681	9509	8781	41710	36010	23285	147461	89427	211004	105984	237318	212582	129601	54574	74713	12560	16623	12959	16522	20785	25922	12909	12307
234616	3-phosphoglycerate	C00197	13325	41056	10541	2423	695	3736	11405	40987	29015	8886	19668	1805	1673	4545	681	6970	47651	52368	6611	205	6236	43449	13526	33990	13083	22904	23813	18182	17281	14227	8364	5870	12340	53176	107726	85824	18519	98597	43521	1842	41535	36483	30885	16692	8362	18340	36341
204210	ribose	C00121	20626	24791	8794	18157	13365	11610	19540	18930	16596	9279	10877	5004	33261	34190	14560	18946	19016	14649	21178	21432	19938	5499	8937	7728	5365	5391	3013	13942	18633	9021	21528	12773	27486	51098	50070	89782	44412	42570	28462	8302	17662	11995	35376	26917	27821	6260	8249
284585	pyrophosphate	n/a	4235	5253	1945	3854	1486	2008	13965	10092	7860	6547	11092	6698	6468	8035	3063	6133	5726	5501	613	522	874	2607	1801	1138	1237	1343	1467	1227	371	1482	1162	815	1275	4999	9044	5973	8356	6851	5890	3809	1916	977	4727	3673	3362	5182	3350
203238	pyrazine 2,5-dihydroxy NIST	n/a	2902	6333	1944	12455	418	10255	32986	35603	21806	22153	53434	29375	41910	62721	17929	11342	15958	21508	1509	900	690	7773	20422	2836	3990	2102	6170	10948	13765	6339	5934	4987	4177	15483	153054	112042	13417	11521	3522	12614	1608	899	2772	2340	693	5426	5850
199165	phosphoric acid	C00009	1952975	1359466	1402673	1994108	13183880	780331	2633912	2254907	1455258	2242852	2284058	974525	3073945	1191743	2664739	1204655	1542156	1416592	920596	1539959	2046733	1687936	1380876	717345	2402200	2522399	1445955	2179338	2025822	825258	2332700	1653603	2413057	1954776	1355698	835628	2566165	2117360	1828206	2039258	2335821	1436040	1577147	1093108	1245553	1716769	1170766
205158	pantothenic acid	C00864	12325	5148	3115	12757	15238	10763	4136	1828	1861	8816	7608	7455	7870	5411	4014	3806	2013	3336	13999	28201	12987	3461	3513	5547	7108	9216	6230	10842	10158	5918	9305	5064	12488	4062	30856	6443	6200	4350	3497	1856	3822	2386	13955	19924	17230	180	1154
199341	ribonic acid	C01685	6118	3585	490	10672	944	3372	19184	4674	3825	18474	4777	5529	12224	7953	641	12499	3448	7637	4682	7203	1909	9869	1611	2080	7780	1582	1959	13234	1377	1084	6821	913	6544	10679	12613	10908	7321	4409	3868	10820	3022	2537	7639	4249	4212	5149	1206
199188	fructose	C00095	5620	10093	6558	3376	10531	8732	4827	12227	10084	4075	10126	12040	3175	15593	13413	3001	13552	9046	8133	19680	11999	2332	9120	8418	2037	7147	7258	3793	10720	5340	21452	10131	16081	12180	26132	31539	5642	11704	12265	1904	9266	8373	3326	11518	10113	2926	10490
225859	FAD	C00016	989	1293	710	1835	935	1053	2527	1650	898	2536	1763	1265	2122	2188	135	2967	2533	2703	639	2663	855	2528	807	572	1354	336	232	2688	226	861	1681	749	1363	2997	3075	2815	1110	1392	1510	1866	886	505	642	182	1139	1468	761
201152	elaidic acid	C01712	1323	1015	2207	4119	23961	1855	1029	7844	1112	838	826	903	1945	11348	19964	950	17916	1074	1635	8698	5574	1078	1695	2249	1905	13739	1786	1110	7399	908	2266	3880	1902	2139	44827	38740	5610	11324	2632	2049	9383	1313	8146	18970	15818	1805	13842
199211	tocopherol alpha	C02477	8874	2524	765	39797	5678	14485	7401	3137	3650	10556	5087	7445	8267	2059	262	38511	14202	16263	3578	1962	1483	648	1136	1691	1866	2564	2702	2257	5040	1032	2419	1741	1965	1603	3762	3374	13025	5897	3093	3142	5529	5207	14971	5393	2055	3204	2336
199230	ribitol	C00474	42457	33472	12910	36583	30915	30079	20874	22873	19105	11333	15540	12739	79705	64897	28915	24657	16933	16531	20135	23206	17871	6328	5664	8021	11967	15845	8391	16255	15179	11861	28383	15331	38374	34018	50062	78759	34390	30855	27459	11929	21994	15249	15940	16337	13832	5395	6151
217681	citric acid	C00158	1761	2117	2153	1179	1590	1848	1704	2794	2463	1092	4084	2274	915	2985	1601	753	2808	2919	1203	2493	1914	2436	2511	2339	1776	2780	2713	1907	2679	2439	2365	2139	2909	2308	4111	3505	1701	3009	2671	2489	3507	2570	3648	4202	4893	2178	2822
223490	cystine	C00491	17538	6779	2947	11269	31210	27593	2972	7988	6716	1965	3141	6693	35359	3750	3131	3627	6235	5211	4443	20718	9735	3146	7755	15436	2144	3525	2421	4997	8085	3275	7300	9125	27652	3562	8513	6347	10529	22197	23665	2619	33765	14770	11102	12090	7559	1296	2809
213958	adenosine-5-monophosphate	C00020	8092	4467	210	6997	1668	2136	13495	5451	3301	8286	12992	3884	21113	9004	1870	5577	5862	2519	1201	1853	251	1464	2699	1113	1622	3413	1423	775	2185	208	1338	1310	564	1769	7677	3355	9895	8854	2544	3299	3127	898	6162	3432	741	1241	1455
270055	glucose	C00031	1112118	1067016	1129755	1120601	2148709	1068351	1216144	1265268	1117945	868877	1250980	1027277	1088121	1118110	1130140	1213960	1297553	1113718	854131	1073957	890075	274821	286060	288452	151682	141388	150154	416089	410209	184232	1150188	893561	1094265	896061	1202405	1119282	1093069	1183310	1124692	605546	510211	411068	383826	269439	280036	687897	659933
272666	propane-1,3-diol NIST	C02457	9853	10583	8505	10659	1715	7947	9732	20894	8156	9803	10604	9512	9463	10304	7848	10467	10629	4530	13316	9689	8634	11038	10608	8198	11336	10103	8078	10460	9379	9442	13069	12242	10741	12478	10081	8925	12644	10507	8877	9879	10751	7612	10627	10653	9190	11531	10107
200983	histidine	C00135	121620	80512	37477	134568	162857	135954	119385	146007	106846	105716	110774	104211	197710	134157	39591	69140	63951	70002	134697	228085	90101	64026	77047	60432	55864	81219	46576	81855	83555	49886	81891	79515	123083	77441	128976	99379	151240	153037	91129	41044	171814	128942	127478	60199	72659	50001	55861
211944	adenosine	C00212	2165	2360	377	3333	10257	4646	3096	3053	7147	1677	4431	4563	8345	2991	4132	1241	3050	1742	635	1532	1326	2390	3640	7948	761	5526	4698	1889	5544	1505	1600	2411	3256	1433	4222	10292	2440	1574	842	6785	1006	322	3104	1061	466	405	418
200398	heptadecanoic acid	n/a	7359	6229	3706	12530	6504	6211	5140	5681	5179	6927	6070	6832	12547	7386	8641	4798	5417	5796	10372	8771	8996	6008	6128	5728	10687	10627	8690	11303	9115	7853	15486	4519	8696	10295	10457	12510	32403	15234	15094	23753	14189	11767	33875	16656	14430	10890	6435
200524	xylitol	C00379	79556	66280	27376	48808	41877	37439	71395	55768	45271	22268	51030	24961	151183	112171	52837	48651	48055	45727	40088	49830	38817	22164	22173	41744	34481	52023	35361	58601	58157	37785	71728	44568	101619	54486	66684	91284	226504	181195	154106	34955	54570	39896	111662	153664	115538	38249	28779
199219	octadecanol	D01924	936	1720	639	1080	1677	1215	1142	1019	1164	1122	1169	1427	1476	2250	699	1138	867	1084	680	1950	949	562	1832	1512	1244	1088	1570	530	629	897	718	1844	800	788	2154	982	1387	1614	1158	6027	1588	1516	1203	2043	928	675	2001
200336	dehydroascorbate	C05422	8656	7453	555	32741	35861	57983	44632	31554	45872	17646	12952	28227	4967	41374	3406	23007	21007	12992	2065	38298	42989	18614	353	20397	9723	27663	24249	20860	4318	2857	3908	11190	13129	2350	1120	11693	6601	22326	53434	16734	24189	13297	30479	8842	37796	830	3672
199210	succinic acid	C00042	16492	7406	34116	12521	17302	10700	27083	15699	8030	11148	9639	2887	92322	170683	141106	3028	12572	7706	1560	11893	8991	3073	2821	7686	2202	4210	5122	2199	7226	5430	3968	5947	11340	3348	5806	21824	90830	158408	107183	8039	4135	6583	76370	89442	87973	3695	6043
199598	hypoxanthine	C00262	137765	66383	47442	91578	65670	82954	66418	74701	56550	76476	78133	70851	188613	123382	59136	53806	54733	49181	175195	185184	147748	64285	67451	42716	136774	189640	124950	170749	135909	82269	101165	66537	167084	79606	175175	124941	86933	77695	60637	28778	63399	22983	140107	28792	40115	61757	13678
200452	putrescine	C00134	28280	16284	7071	50469	34607	29885	28351	21359	18672	16219	17411	18108	44036	35195	23563	18491	15762	16067	8054	15419	8509	5899	2478	5666	4236	3704	4288	9568	9091	5663	7396	2889	5213	3863	3960	4793	4786	5306	4386	1310	1294	1835	1787	1093	2330	30797	9122
202859	monopalmitin-1-glyceride	n/a	719	502	197	1214	1831	977	689	628	1115	542	505	689	898	922	1297	843	939	773	236	683	417	263	207	422	340	478	531	276	458	245	273	291	513	395	1071	1156	750	481	407	373	322	396	827	664	643	286	482
203258	ribose-5-phosphate	C00117	7356	4431	2673	5481	3643	5002	5426	5707	4006	2322	5727	3172	12859	8719	1641	3752	6078	3967	4099	1227	3367	7585	10296	10440	1548	1566	282	1229	2262	1106	2120	1222	2945	3597	10929	6022	7219	9891	9384	3236	5480	3051	10066	3887	680	1577	1870
215488	oleic acid	C00712	7609	6404	2070	23047	23396	12796	6672	7823	7884	5390	4442	4669	12548	11243	20297	10054	17309	9792	7423	8670	5699	3380	5376	6558	10058	13443	10603	6706	7089	4105	10977	3910	10928	19954	43242	37985	21023	11095	10415	8683	9245	6626	30507	18875	15258	12669	13531
268366	ornithine	C00077	193707	120160	101421	339054	557757	291720	196222	241145	214403	267641	194617	311946	431321	262610	123922	118680	153222	131328	290356	600517	289966	178800	167392	162095	125316	160098	110437	229535	231900	165555	192068	137188	299910	181907	259281	284239	157825	200744	156211	94139	355197	288127	283114	160046	196989	128194	171224
231911	maltose	C01971	234730	70288	123844	72915	97966	56013	13154	16380	15856	13065	46515	11369	24398	15550	10809	30339	42512	53131	41369	112369	24039	5034	10787	60740	1644	1686	2039	1036	3682	480	40579	30776	68213	5589	21672	18229	245743	120181	159121	3917	28069	11767	9888	7050	4087	12143	32248
237801	xanthosine	C01762	2595	4594	1177	2831	4846	7307	2501	2049	2121	1116	3523	2792	4772	11684	5632	1619	4186	2787	2318	4135	1511	519	566	962	736	1590	1134	1040	2061	692	3574	3166	4115	1640	3133	3692	11058	9265	4710	1207	4867	3567	1911	8535	2749	1621	2127
211899	acetophenone NIST	C07113	104216	3526	1948	106709	0	3308	171579	5379	3782	75520	4457	4613	166913	4438	2863	198993	3395	3163	81013	4406	3770	100831	4179	4194	124841	6047	3744	128008	6240	4357	149059	3699	6034	143333	7267	5161	130455	7564	5056	276250	6334	4366	153600	7869	5718	126579	4390
221544	arachidonic acid isomer	n/a	16162	11856	4065	21858	24207	17439	5059	8420	9188	14055	13642	16410	15730	19436	18776	5486	7857	7024	4584	42756	17909	1809	9977	12566	6527	21131	19632	2391	19752	9277	1908	8711	63880	2428	46697	66988	11876	13093	15224	3993	9386	7221	37447	38238	29078	1843	5363
288805	2-hydroxypyridine	n/a	6515	10345	6072	9144	3046	16843	9687	17959	13743	8783	10586	13272	12170	21836	12412	6641	11626	9590	6916	12396	11940	7964	6764	9129	6323	10841	8979	5652	9601	8662	4323	7680	10453	4882	10237	9660	7253	12203	19175	7335	13730	7230	15058	15672	17634	4654	6799
213131	2-aminoadipic acid	C00956	1701	244	1118	2326	906	1440	714	364	488	1329	2013	1641	2007	1550	765	738	803	649	11745	13565	9941	6466	3456	4101	8214	9277	6288	2433	2771	1768	1645	942	2913	1504	2460	1794	4763	4501	3931	2030	3469	1640	5443	4906	4170	19065	14869
226885	kynurenine	C00328	904	761	676	2761	2015	2986	1111	1815	1048	1717	1516	1104	2372	1766	3320	1087	1411	1258	824	3134	1189	578	606	1594	872	1310	430	1749	1534	1633	1849	828	2808	982	1638	2419	2029	4550	437	459	521	357	662	2647	3118	2124	963
213517	capric acid	C01571	10285	8454	7018	11081	12303	5223	1955	9066	5632	8428	9073	6088	12173	10704	6100	8847	8303	4940	1841	8273	8286	1979	8310	5856	2656	8867	6579	2541	7913	7535	1792	7749	8336	2080	9432	6840	2199	12400	8275	1693	9060	5520	13647	11293	8685	1700	8017
213381	pseudo uridine	C02067	3733	1239	1322	1649	1745	1209	1490	1661	1213	1646	1655	1604	1642	4275	791	769	956	1236	1656	2848	1312	1893	2621	2777	973	1384	1163	785	1072	566	1132	623	1382	2083	3841	2998	1113	1430	787	843	1489	1099	1444	1129	860	700	459
199805	asparagine	C00152	48453	42414	33680	55423	79706	92353	54279	65431	65062	53516	71145	103950	62606	53091	22231	12499	36103	39422	71688	179259	112363	13868	37055	47701	25234	65665	47016	33885	53108	54887	15322	35630	101389	11375	82531	108342	67827	108937	84861	16307	194606	126252	186448	138121	124778	16867	54338
200446	erythronic acid lactone	n/a	9875	2049	44501	95808	5682	82763	2829	2591	55454	3295	5334	77041	6308	4217	1153	44416	2751	2700	6388	6161	3284	38528	21154	26207	9453	1603	151	11207	58831	2793	62160	35380	1174	5806	425	209029	9217	3675	3080	22290	1248	65408	7071	5279	4728	57984	35288
203245	maltotriose	C01835	39183	6489	6103	12017	18745	10700	2620	2353	4359	2992	2637	1711	3808	1877	872	4170	5493	7571	1636	2255	640	810	3362	5525	282	191	530	211	339	10	7391	21869	11548	1216	7073	6729	46043	20761	17906	375	1448	2794	2071	764	226	893	6718
201826	lauric acid	C02679	1220	5602	5696	1469	7464	8173	1491	9162	6900	988	6533	12001	3294	20295	5842	1214	5554	6747	1522	7465	6441	1061	8674	7804	882	8575	9231	1059	11532	9440	956	8900	13064	1155	10343	9369	1709	6086	8149	847	8950	7677	1235	13323	7948	720	9023
216853	glucuronic acid	C00191	10014	6531	5104	5525	4927	4108	8644	8333	7530	3916	4693	4070	9829	8081	4970	2461	2916	3139	21317	30108	18192	4093	6046	7813	1454	1110	1682	7113	7910	2917	6355	3171	8446	3552	6764	5722	16610	10501	12807	9069	8215	6625	42502	20822	30221	3482	1457
199940	ribulose-5-phosphate	C00199	4928	2346	1124	2238	1057	1096	4792	2203	1826	1247	2452	639	3500	3214	2185	3583	3319	1686	748	86	354	1943	1391	1098	731	553	326	1252	1059	702	1450	328	454	4358	5496	1994	4577	4951	1914	1246	943	638	2571	112	57	3946	1024
203296	pentadecanoic acid	C16537	11704	1414	4320	15023	3194	1891	9580	1038	5107	8498	1911	2578	30026	2659	2989	9099	2031	1523	6694	5063	1931	2414	1091	1327	3138	3321	4475	4137	2008	1795	7025	2094	3080	5275	2956	3534	13651	3036	3557	6270	2967	1746	8556	3926	2886	4087	1778
199589	cholesterol	C00187	1096181	366852	71759	943253	160975	422998	1054860	689131	615158	812922	484372	594918	1232877	569933	291037	613372	266773	407811	453857	252451	214535	206124	494578	556755	247435	477684	404689	254736	679960	147330	267183	268714	205355	207536	776231	455239	912960	640420	229303	218925	572430	421207	1271166	881018	250724	232158	284178
199788	1,5-anhydroglucitol	C07326	24741	12803	18041	7995	4872	5791	12221	11351	8879	7976	10511	8100	21264	16351	10257	8200	7545	7630	3677	4426	3436	2413	1372	1556	1704	1942	1561	6931	7093	4083	5347	2602	6754	779	656	480	3669	3325	2850	3216	3245	2337	1770	928	1081	757	461
199932	galactose-6-phosphate 1	C00446	794	576	67	728	356	817	429	437	360	216	652	159	1451	780	101	377	431	260	237	137	475	533	1136	753	227	211	177	379	969	143	761	547	854	790	2015	1454	704	829	652	338	379	351	748	106	29	235	222
199800	2-hydroxybutanoic acid	C05984	36040	21399	33515	28701	4645	25406	33519	31235	24095	25643	46499	27734	54183	52923	29812	14143	15527	16104	45728	50426	41761	16296	11654	9180	30749	35118	22365	37248	27857	22259	26040	6498	39939	9896	12291	14251	25760	20665	39870	18160	33189	3521	25832	38977	18837	13559	7981
218991	ethanolamine	C00189	78802	60492	90154	198309	238501	190064	109171	96758	84135	160471	89672	160690	124723	82421	68981	79208	94213	93306	503051	1117623	653752	136417	118190	170652	188118	110735	120010	162038	169994	95131	142601	103353	204666	263663	274926	383962	207593	181422	164483	106923	203851	271195	716746	691143	775509	128739	115674
200507	xylose	C00181	2308	3683	4767	4404	3463	3583	3266	2302	3095	1838	3297	4289	2391	15300	7463	537	3300	4262	6026	8608	13871	2271	659	1303	2849	1761	258	2992	3273	3998	5690	1176	16171	1605	4919	10433	3086	1556	7164	2598	4371	1416	2924	3639	6130	1721	690
213161	3-aminoisobutyric acid	C01205	4937	2600	3082	20734	377	18048	7104	5264	4238	18960	22206	20236	23050	18480	11260	4599	4553	5933	3691	3412	3181	2305	652	659	2314	1341	884	2410	1430	1211	3047	1326	3672	2114	2332	2406	1416	1535	1393	3308	4029	2225	3804	2369	2609	2888	1939
295001	enolpyruvate NIST	n/a	1096	1558	256	577	29	475	964	2304	2085	903	1362	631	599	708	292	564	720	1656	633	342	324	603	804	2316	400	2466	3230	583	511	659	493	454	455	451	5648	4749	1331	6392	1630	754	3105	2606	3979	3363	412	412	617
227594	cysteine-glycine	C01419	886	389	676	5162	298	4245	3236	2377	2868	2880	4033	1518	8827	4647	2437	3581	3923	1656	412	254	67	728	395	65	363	152	99	566	473	151	929	100	402	2087	1399	1909	1937	1588	1890	3249	318	109	805	182	209	2181	465
199803	4-hydroxyproline	C01015	1229	13391	16980	1036	35981	3998	19405	8409	8104	761	9639	8339	1256	8951	5530	489	10767	11301	66378	86930	73005	80159	47639	62318	22502	16209	12088	30726	16119	21448	22442	6673	24782	30635	13341	14026	29379	23727	24435	16452	9024	6299	1361	14134	14256	28545	11612
203304	inositol allo-	n/a	1257	4251	2765	1472	1757	1098	1121	681	1745	496	5354	474	3036	2865	7104	899	2018	1598	4172	5391	4096	991	934	1038	811	1054	818	1565	1794	864	2534	1169	3377	746	1335	1199	1455	12195	1567	1331	1153	1199	928	917	520	361	1629
214409	2-hydroxyglutaric acid	C02630	8078	4588	6176	5319	4800	4306	4505	3975	2961	1747	5100	2110	7955	6945	4352	2986	4332	4807	4320	6394	5219	6464	4506	5115	1558	1790	699	4145	3136	2413	2464	1573	3403	4877	8414	6776	6720	8323	7192	2477	2220	1597	14693	13614	11168	15620	5443
205859	hydroxylamine	C00192	7958	4544	5871	7865	3515	2958	7280	3382	3065	6785	3346	3096	8449	2051	1536	7080	4635	4062	7258	6262	3957	6303	4304	3903	6403	4317	3415	4963	4322	3563	4565	4809	5156	5924	4792	3940	5415	4465	381	3618	4521	4003	6214	708	72	6446	4736
199200	salicylic acid	C00805	202	715	949	239	940	644	165	856	880	177	1007	926	248	908	427	177	637	672	208	1270	1412	178	1209	1050	171	1547	1143	158	1103	1541	166	718	1609	153	1572	947	161	1550	1367	326	1605	893	203	1520	1729	172	996
202729	inulobiose	C01711	2428	3504	3462	3498	1209	2563	3218	2276	2235	1237	2335	1616	8295	4535	2540	2486	3678	2627	996	2628	1396	350	458	972	249	175	213	347	525	71	8305	793	1709	664	1971	1516	2209	24641	1888	327	696	1234	603	326	128	294	1764
200467	isothreonic acid	n/a	3260	1658	27	3195	2389	2335	1915	1785	1487	1203	1792	1256	3936	3051	220	1113	1384	1236	2419	2943	92	1889	1362	1538	669	697	592	1690	1400	9	3560	1893	169	1303	1762	35	1851	1750	85	924	919	685	892	938	22	2140	835
216485	tryptophan	C00078	45005	22449	22236	50278	135472	41926	31352	24739	30410	16242	21154	27945	77876	54449	4737	29940	35301	26686	67421	137309	59286	9595	15353	17880	4288	8012	3436	24509	32603	12756	37521	25809	51272	14637	33322	40454	33198	33616	24765	18466	35395	39256	82388	44016	40647	849	8313
202089	gamma-tocopherol	C02483	3861	1321	413	1373	648	619	3255	1718	1916	1196	1053	1430	7578	3128	731	3231	1760	1925	400	102	137	474	481	618	565	606	649	343	542	114	387	220	259	404	648	426	2787	1594	674	913	1771	1592	1798	1262	324	998	821
200872	malate	C00149	162838	68674	84150	214149	144352	142443	115767	109381	102650	60250	116066	72960	234739	100857	56186	71287	71005	51891	119140	121670	119911	127556	72279	86956	64297	60556	49439	131406	106556	87770	175597	92548	245896	67091	82194	73657	61763	32257	46512	78265	72497	45417	68842	61771	47682	113728	70440
203241	hydroxycarbamate NIST	n/a	1012	202	121	843	334	183	651	247	218	806	141	174	962	161	43	745	256	158	733	276	163	533	208	243	770	276	267	400	183	109	474	326	114	406	283	146	573	244	128	249	134	158	855	269	153	463	239
200816	melibiose	n/a	1819	1189	810	1002	920	1613	1396	884	773	492	898	687	2281	2472	1033	640	845	756	696	1368	406	460	586	870	462	651	585	335	518	90	602	408	523	327	702	558	3650	1760	1459	295	541	519	258	162	36	420	569
203247	2-phenylpropanol NIST	n/a	12096	0	48	8170	494	0	9555	26	44	5650	0	0	23873	0	135	9178	20	0	8462	0	147	9637	32	67	10416	0	13	9710	4	53	12904	1	41	12226	28	332	8942	0	154	15954	5	10	8686	25	161	7952	59
200990	spermidine	C00315	5495	2223	547	5804	3137	4924	4773	3307	3974	2250	2332	3255	19469	8281	11068	3631	864	2716	1779	6875	1683	1464	723	1428	1942	1396	1558	1626	2005	976	3194	1276	4823	2072	6152	3968	4172	2986	3640	3278	2676	4981	3566	2131	1722	1283	2571
219178	glutaric acid	C00489	477	535	682	548	803	424	867	587	316	596	653	397	718	992	1036	431	418	218	771	932	798	388	502	360	1148	1102	610	618	700	531	263	617	865	694	1164	1015	1628	2045	1735	897	1115	729	1364	1672	963	713	712
202835	1-monostearin	D01947	1386	891	450	1720	1132	1384	791	732	1217	856	904	1016	1608	1923	1491	837	769	915	896	1451	925	344	456	759	616	1319	1419	478	570	398	1037	1453	1031	306	883	970	1720	1337	834	243	985	1066	1569	1498	920	473	659
203290	behenic acid	C08281	4339	1223	470	3676	1727	1355	3204	1644	2099	2584	1390	1591	5359	1588	1027	2463	1011	1690	2362	1847	941	1150	1372	1693	1670	2101	2210	1329	1352	715	2014	1151	1083	1567	1241	1290	3713	2341	942	1841	1232	1502	3777	1692	914	1915	1227
228532	salicylaldehyde	C06202	2642	72	153	2962	283	168	2144	372	382	1951	79	366	2421	304	151	1678	32	55	934	311	296	3127	699	572	2923	303	554	3603	241	439	3280	260	281	953	654	354	1159	248	274	1479	181	443	955	861	295	978	197
211970	benzoic acid	C00180	8248	12868	5274	4851	12571	3086	5232	9266	2825	5399	10240	3420	7178	23402	4402	2762	7653	2671	5668	9286	3779	5384	11111	4134	4537	10454	4028	8461	11401	5436	5090	13176	5264	6005	9427	4580	4574	18047	4875	33553	16719	4240	7728	14838	5999	4350	7703
200907	maleimide	C07272	8639	2403	1481	9792	27	5016	6666	4243	5132	5349	7156	4255	18297	3398	1159	2570	4486	2244	9823	16644	6119	3433	5227	3242	5660	7858	3127	4998	5371	2746	5378	2138	4436	13374	5338	7496	10248	15233	8365	8704	15871	10474	17740	18689	9506	3860	3228
218815	adipic acid	C06104	2073	2288	1312	2544	3447	2420	1887	1827	1673	2071	3126	2225	4682	3335	2235	1857	2439	1847	1681	1848	1207	1956	1890	1940	2105	2997	1727	2172	2353	2171	2025	1936	1616	2150	2445	1880	1812	2734	1563	2182	1428	1145	2391	2653	1911	1580	1637
207563	oxalic acid	C00209	43727	12523	21912	34660	14011	23428	28547	23694	22314	32329	22232	27997	33247	34025	26326	29696	19434	17007	69676	40109	37001	29609	25079	17756	49814	48979	44800	45500	63907	14649	24448	8960	12888	22280	21737	14825	57094	14365	13252	31516	23292	19568	96918	109087	37078	28544	12615
201024	fructose-6-phosphate	C00085	4425	2050	310	4173	1681	3128	4786	1603	1425	1119	2259	706	8937	4128	544	5486	1628	1221	3075	511	1976	5053	4077	2612	1154	877	741	2647	3645	805	3977	2109	3163	5741	8048	5284	8208	3166	2447	1832	1512	1354	4095	357	186	2169	1026
200493	arabitol	C01904	14522	32861	4692	6906	31467	30708	6682	6271	18792	7483	7236	6239	5203	14142	9687	12498	4519	16103	13084	22290	14009	9298	6673	2118	9720	15162	7622	4585	4249	2878	7001	14821	39026	404	47860	53780	10788	31778	21459	7366	10374	15010	35158	16600	13774	19230	14445
208781	squalene	C00751	3235	450	108	3373	282	523	3243	514	806	2393	670	770	5722	1092	484	2668	247	378	2277	786	369	1394	694	714	1696	1158	951	2063	1783	390	1674	341	566	3939	5613	3126	4390	1276	419	1654	638	524	3509	897	216	1061	220
213373	5'-deoxy-5'-methylthioadenosine	C00170	651	239	46	346	138	154	1218	553	562	372	358	247	729	807	220	895	434	534	278	170	74	179	163	228	250	325	360	195	204	60	223	192	109	306	306	247	1163	399	258	500	292	178	1126	266	136	710	333
214401	lactobionic acid	n/a	21978	18840	32995	9501	28358	17126	4259	6237	530	2204	3660	4060	19866	6815	3732	5143	17072	14818	4996	30440	6588	1009	3552	16954	592	703	1587	1646	1417	308	1631	8071	17968	749	6006	4968	17431	6420	40608	3377	3712	11610	1029	3089	1485	1928	8839
213138	guanine	C00242	225	42	37	194	151	39	239	80	37	188	96	58	586	73	37	183	93	43	92	79	72	296	170	51	198	90	36	169	91	80	196	23	87	228	209	93	11641	11578	11326	2061	7541	4376	13891	13989	12257	4453	2068
199796	arginine + ornithine	C00062	164556	89351	67563	282737	424244	225144	161720	198378	142854	231046	115331	191033	400007	232268	101650	103087	94269	95224	246619	505260	196346	159004	157291	99008	99526	70958	60361	182939	102026	101317	153487	126286	202971	149525	203372	189742	109288	124001	101351	81424	215255	162989	218716	91380	101416	103964	152483
242548	quinic acid	C00296	686	250	288	1465	985	1002	233	240	207	5292	4774	5915	4881	16864	4079	2400	3396	2227	146	100	89	199	64	125	159	93	90	138	45	68	289	26	36	273	83	112	133	108	77	229	51	42	170	95	115	213	45
225841	galacturonic acid	C00333	18118	15965	8529	12744	5304	9946	6313	8890	7396	4727	9059	4708	26383	20225	9772	6104	8898	5970	24987	42689	26845	5412	10090	8600	12597	16877	13701	11592	13893	8604	15598	11372	24167	7035	18542	12330	61020	64291	60492	12438	9112	6722	42757	38751	30031	7701	7219
199810	arachidonic acid	C00219	21850	11477	3757	31882	23843	16966	10827	8284	8950	20567	12780	16006	24346	18791	18547	7326	7758	6729	23596	41641	17655	6218	9762	12464	14656	20365	18782	13671	19070	9531	17613	8463	62752	21364	46170	64913	19361	12610	15362	3568	8891	7092	46688	37590	29031	4695	5269
199232	idonic acid NIST	n/a	525	1109	615	1910	633	823	3	2189	44	5462	5714	6361	4875	4629	2127	1771	676	1678	614	903	393	4634	3867	5344	2563	2935	1999	18	143	3372	3974	2507	5398	2389	3763	3149	26171	1	20008	3271	3807	2937	2956	1240	1650	1335	1031
211990	gluconic acid	C00257	4086	1000	697	14154	11795	13671	1289	1132	1287	2385	1277	795	23974	20820	10673	1123	987	991	10528	18143	9586	1322	1568	3150	322	339	239	1717	4384	814	22623	17461	35716	858	2715	1218	1564	1931	1346	1686	1962	2456	3817	1542	2056	400	960
232325	leucine	C00123	525234	367454	393878	645059	378634	557643	484407	324679	412677	530943	377377	522662	52477	472203	310319	287506	257402	320496	613883	899472	617295	189642	128101	161416	359055	292128	234661	437729	324056	287519	364545	209107	601469	346352	431560	474978	382029	373838	572575	252842	502041	423374	44949	426737	428574	320345	211989
202830	saccharic acid	C00818	2199	1109	615	1910	912	1145	2966	2335	2342	5362	5804	6372	6750	4128	2241	1824	1756	1625	827	1041	591	4858	3850	5574	2627	2885	2546	6393	4890	3372	3881	2471	5277	2389	3810	3175	26110	21992	20286	3211	3932	3082	3182	1859	1650	1261	964
225851	glycerol-3-galactoside	C05401	4585	1239	844	4906	4859	1274	1143	958	425	657	850	409	6777	1450	3379	1403	1836	611	3779	4267	2326	379	273	564	379	303	199	482	298	130	2497	1714	4555	1731	3703	2189	6771	1060	1126	386	1722	325	1891	1370	965	706	576
206210	palmitic acid butyl ester NIST	n/a	8183	874	163	8061	483	396	7677	290	4354	5363	1925	872	13200	671	3404	3952	456	1799	4784	524	1030	2645	642	1301	2810	482	1163	3250	240	797	6374	328	291	3777	1201	1516	10534	1819	189	2489	615	373	5669	472	3884	3286	349
202167	glycolic acid	C00160	2577	2462	1120	1186	254	976	2101	2133	781	1717	2286	838	2301	2876	1428	1484	1434	912	2046	2147	1590	2119	1909	840	1676	2056	916	2374	2162	2244	1816	1791	1869	1856	1784	967	3050	5676	2999	3691	1807	882	3261	3661	2250	1748	1822
203653	rhamnose	C00507	7448	10122	5948	4689	8097	7062	3484	3099	2691	2587	2510	6674	13026	6124	4501	2406	1620	6731	3270	16401	10298	3698	1705	2945	2440	1698	4433	1853	609	1607	3200	8619	9792	5486	25669	5301	4670	2355	14592	3765	3472	6608	2349	14288	9318	3353	2980
228536	biuret	C06555	1125	610	1346	1304	37	391	941	585	498	1428	1338	246	2025	1361	1148	1601	1109	399	1427	741	1148	1516	189	418	1204	1297	324	1458	1451	958	1210	403	1319	1597	787	1343	1155	1639	1345	1586	1571	433	451	1555	1018	1323	312
228269	2-oxogluconic acid NIST	C00629	97	242	58	221	208	333	111	80	155	257	49	64	241	1191	263	293	109	164	302	156	43	149	0	0	211	71	2	258	103	0	74	1	729	233	493	229	159	102	1003	174	121	0	276	23	146	187	39
200425	alpha ketoglutaric acid	C00026	1552	15	369	42	41	133	548	76	96	372	53	36	466	447	529	316	18	187	695	344	398	537	0	310	170	9	67	84	3	337	528	3	304	740	50	391	551	55	345	252	169	100	350	260	567	384	15
228149	homoserine	C00263	463	53	121	383	136	120	642	200	169	356	11	176	600	278	71	553	30	119	1068	777	638	1296	1243	1846	291	25	75	649	4	270	339	104	442	431	143	207	525	14	121	520	12	160	589	178	295	890	171
227952	GABA	C00334	97042	20	44509	105743	186385	60974	6442	35279	35911	40080	4659	45139	93311	61785	35774	41237	2692	32506	4408	60500	61392	7852	29050	39465	6269	6548	34463	6680	4518	22987	5611	30193	38723	4305	71030	64493	6411	3372	79138	4500	9630	55178	166089	161235	129274	9851	62099
275091	dihydro-3-coumaric acid	C11457	781	2055	1703	755	4562	2633	554	1780	1695	386	2147	1414	1402	4828	3686	461	1755	1572	314	1521	1394	194	338	339	147	156	142	194	448	245	426	1064	2884	398	1943	2246	512	1699	2407	285	577	409	200	228	415	258	723
218955	dodecanol	C02277	3064	144	412	3347	456	170	2703	290	169	2844	215	151	1793	750	387	2560	68	102	3251	730	405	2517	92	80	2815	100	44	2488	60	392	3277	61	416	1876	204	478	4799	130	450	2089	392	185	2628	434	486	2457	73
218901	methionine sulfoxide major	C02989	2622	2314	2294	3523	9765	2438	2958	3148	2960	3215	3204	4095	2683	2357	2378	1110	2019	2003	4870	10515	6670	1932	1096	2471	4153	8184	5491	3389	5554	2228	2990	1469	3814	4485	8037	6987	1926	5828	3905	2178	8199	6597	1980	8725	5456	3245	1924
200605	cyano-L-alanine	C02512	484	530	2527	422	33	367	447	269	189	588	290	449	542	265	1133	378	228	248	2367	1315	6400	1495	932	1797	1446	186	128	1448	508	3757	1267	357	3994	923	270	2645	904	347	4019	559	622	508	805	471	4727	1352	1158
238365	guanosine	C00387	773	663	180	1324	8447	1401	1666	1774	2585	1377	980	2831	1531	2780	822	1173	2452	1639	346	5671	326	334	637	955	217	440	288	163	1111	177	163	149	197	473	864	1092	10036	8435	6390	2958	4716	3882	6170	9447	4800	3710	5551
211436	ascorbic acid	C00072	7668	8486	4938	12217	7439	3685	733	7218	1632	4390	6521	843	13648	20223	10567	5341	4517	5018	2643	5344	2151	1059	924	1051	573	8091	387	777	1076	583	4252	3229	5715	4032	6282	5532	5048	12211	2131	600	1009	739	1255	888	1318	2515	1900
228540	erythrose	n/a	1284	495	173	794	684	331	149	232	228	251	91	445	1406	232	137	343	249	321	177	1846	863	160	234	347	132	77	324	121	122	35	196	742	1823	144	717	1003	159	616	799	138	326	266	909	937	1232	118	53
199328	N-acetyl-D-mannosamine minor	C00645	1631	807	360	1710	1148	3125	7118	6391	5506	281	691	309	5002	4415	637	815	753	361	1472	2625	1118	404	700	376	344	173	203	764	849	467	3170	2094	3567	125	941	756	1191	1067	603	359	371	1097	486	513	409	466	277
226186	spermine	C00750	1657	339	466	1456	736	277	569	216	121	365	206	303	14914	1111	445	1049	395	306	464	649	91	794	749	312	229	216	632	686	198	28	323	867	282	249	141	159	846	804	904	555	512	1403	1490	388	127	205	937
238323	mannose-6-phosphate NIST	C00275	1177	85	33	508	342	1589	212	254	143	122	48	292	296	542	34	664	120	158	309	128	951	232	269	148	148	34	409	972	241	354	184	527	2062	279	560	255	476	83	1190	611	116	118	2071	7	4	117	339
205102	fucose 1 + rhamnose 2	C01018	25520	7066	6903	8984	16111	16549	12838	8462	10073	7329	7591	6674	24264	28168	15587	59762	9140	8222	13151	15357	10024	4651	1705	4218	7379	8075	4433	3444	7344	6539	7631	3016	21938	19525	23439	30616	21414	15765	14592	8244	11304	8028	16775	13036	7544	8690	2868
234665	cyclohexylamine NIST	C00571	13015	6871	10270	16023	2426	4548	10956	4140	3464	9033	6251	3966	9113	6973	5359	8092	4904	3467	13562	5579	4972	11645	3166	2577	12300	1762	2484	12065	4559	1488	9229	3856	5476	10305	3760	4491	9121	4003	5003	5543	4893	3743	7917	3755	3573	11060	3797
199804	trans-4-hydroxyproline	C01157	2303	277	455	1569	956	1134	679	769	861	1180	727	1267	1648	625	495	718	387	501	8413	7125	6363	6660	5654	1240	1533	1385	1060	2399	1543	1621	2250	559	1964	1113	1120	1197	907	581	412	693	477	1126	4052	1202	1751	1449	657
202827	citrulline	C00327	2209	1129	2183	1853	1617	1994	1543	2382	1926	2120	1750	1707	2708	3225	1209	1209	1498	1824	2586	4952	2532	1346	1701	782	1013	1707	1126	1954	1647	1268	928	1018	2809	1367	2773	2833	2465	1825	2425	3193	6133	2945	2694	990	1588	3270	1725
200501	6-deoxyglucitol NIST	n/a	160813	130899	6889	100771	3076	6098	160786	141588	8803	98745	6996	8141	162579	153716	6351	110191	6272	6231	23798	32605	5168	73734	60164	8396	146545	10775	9511	122365	7970	6014	77325	46107	8852	67905	122514	10873	169402	9509	12608	163152	10572	8001	161296	153713	10804	32824	30149
272670	propane-1,2,3-tricarboxylate NIST	n/a	611	544	197	447	72	80	1800	58	124	488	165	129	527	86	65	375	45	179	693	118	82	2854	531	183	2356	283	305	250	86	48	1193	45	56	112	467	399	845	200	46	320	265	83	774	805	37	3395	2025
238442	5-aminovaleric acid	C00431	1698	629	175	2576	2263	1821	1228	930	817	1308	840	1442	1665	1366	175	1189	619	668	1961	3102	775	893	578	530	580	414	298	1059	648	476	1228	518	964	1120	1304	1293	1301	678	1011	1792	3134	2294	17806	776	4439	1945	1123
213408	1-hexadecanol	C00823	1780	2560	844	1470	2292	1897	1480	2045	2486	1451	1925	2183	1583	2659	1175	1350	1371	1646	2036	2489	1375	935	2067	2562	1240	1793	2690	1300	1960	1171	1394	1715	1870	1340	3215	1690	1809	2890	1624	5420	2172	1913	1390	3190	1757	1275	2337
199289	trehalose	C01083	58061	16905	30514	19267	17468	13790	2712	3753	3776	4381	11488	2694	5479	4908	2833	8655	9361	13401	11635	27000	5777	1174	2734	15083	92	542	787	1113	987	343	12143	7525	17500	2225	5254	4470	62955	30127	38899	1565	7060	8514	3191	1745	1049	3762	7970
202598	hippuric acid	C01586	3170	2509	4120	1543	1868	1253	1384	2154	1844	1271	1997	2214	1610	2827	2305	1493	2421	1611	2329	4208	2443	6505	12944	11580	2926	5311	9582	4022	10054	4343	5568	2677	5666	3535	6524	7828	1810	2394	2926	6913	26003	18405	1211	2612	2785	21118	15225
238315	glycyl proline	n/a	3445	1598	1227	3518	1464	1436	3799	2634	1221	6242	3061	2619	2750	3167	1248	2014	987	2533	2491	1246	830	260	77	134	423	163	71	470	212	96	917	182	733	903	764	433	4682	3012	2133	399	861	799	1102	250	402	1095	326
199178	glucose-1-phosphate	C00103	1854	17490	2653	6751	3446	10534	5544	18976	18136	8055	15572	13686	9590	21122	2183	3041	13688	12157	8601	12407	5020	8208	7858	8795	9516	25427	21403	11402	17825	3793	8490	5844	11220	10401	16231	15842	18855	26474	7601	15777	20226	14894	14693	21528	7209	2945	3974
284552	allantoic acid	n/a	148	26	5	139	10	33	153	4	2	120	27	35	233	28	9	104	9	7	99	4	0	77	13	25	73	7	7	113	16	0	121	13	11	97	11	6	1603	473	538	363	745	546	653	74	65	297	217
201822	arachidic acid	C06425	6127	4533	1177	4760	3963	2165	4449	4867	2417	3887	3549	2592	11686	7023	2570	4507	3721	3196	3041	3371	1941	3442	6890	3422	3775	2873	3013	2475	2701	1431	3856	1529	1702	4620	12854	5576	5824	5441	2352	4599	5482	2735	4012	3628	2541	2429	3501
200576	inulotriose	n/a	5802	1018	547	1989	175	1313	894	502	486	742	1156	252	947	394	306	626	1455	543	647	226	118	426	399	372	232	117	54	177	95	14	5786	3088	5556	757	1052	1113	15811	4739	5886	351	504	262	612	133	57	454	946
203261	2-monoolein	C02112	2021	1525	247	2240	14354	4425	1520	1848	6571	1261	1680	4476	2630	1948	26898	1458	3098	1896	598	2472	415	364	199	197	495	563	625	396	3845	189	653	296	262	1474	1299	1325	1429	342	209	540	839	224	1248	508	388	867	1519
273619	273619	n/a	6413	6271	6632	6847	12588	5497	6089	6713	5142	6253	6678	5416	7092	6933	5780	6377	6313	4794	7395	6345	6529	6701	6082	4940	7133	6193	5362	6748	6210	6122	7527	6206	6809	7672	6697	6291	6168	6791	6644	5959	5632	4496	6489	6533	7442	7165	5812
269160	269160	n/a	32017	30827	29694	33253	13158	25231	31782	29720	24672	31409	33220	24957	31665	30716	26629	32514	31170	23622	37102	29548	29575	36202	31513	24234	37030	33181	25514	37892	30907	30603	38621	29691	31345	38268	30345	28051	32779	31152	30317	30396	31544	21319	32431	31934	31841	37624	30658
243111	243111	n/a	3734	1547	911	12660	8794	6088	798	875	1325	3765	1977	2408	19641	5704	8452	2848	938	756	13950	15633	13750	2557	3327	5878	11144	13154	13139	14559	18105	7252	11890	2659	11601	3150	6087	7476	3778	1715	2744	2184	13057	7615	23458	21649	13055	3422	1069
242906	242906	n/a	33836	17203	13855	30440	342863	14769	15640	21809	13824	16115	27310	24757	33069	25680	13451	12379	31369	11616	24112	29364	27056	17016	18979	18611	25412	53947	24679	20389	14287	22889	36649	17370	49523	34097	30279	43698	37773	27749	37594	22847	38804	18868	61258	51275	43833	17907	16580
240264	240264	n/a	12440	6139	4170	8247	11199	8492	5217	7264	6550	6351	4572	9385	9207	9207	2889	3421	3813	3958	8517	10422	9346	7698	6612	9402	7762	11081	8091	5492	6462	6773	7465	7743	13117	6083	13762	10709	14213	14626	9265	4166	9384	7801	20866	20530	15494	5190	5103
228983	228983	n/a	387231	288628	204664	389343	117487	236092	202557	228889	179443	176561	238097	263930	416853	363512	121258	164572	240256	144462	249065	294770	256881	247528	312167	247971	180051	528659	183012	206758	7679	264468	388191	313562	443550	188438	375426	390695	393152	374552	272689	199867	395935	297118	449198	487557	385827	188095	287694
227832	227832	n/a	1903	1241	854	1862	1168	1700	3041	2824	2238	1542	2384	1803	3423	2730	1656	1325	1458	1298	935	424	979	2377	1933	1690	1479	1968	1287	2505	3156	1748	1600	990	2429	3434	6555	5751	2663	2632	2684	3233	1449	1001	4338	2892	2965	2222	1774
216428	216428	n/a	4480	2122	3674	2723	1857	2643	4240	1058	3032	2846	2947	2352	5434	2183	2148	3038	3149	2080	3941	1768	2099	5641	1151	3461	3131	1636	2366	3847	1575	3181	6726	2145	2949	4186	2920	2047	4712	2842	3788	4098	1274	1757	2506	3668	4346	4399	1942
200595	200595	n/a	11437	4392	1419	5239	8320	4504	6072	5278	4663	1060	1911	2195	9568	9934	5385	2990	4314	2310	8976	13888	7018	3277	22340	27281	2049	4414	1894	4519	10387	2316	8876	7059	12488	17582	37316	38414	11782	12677	10759	1918	13590	16322	20745	33725	22878	1880	6945
199786	199786	n/a	23978	12886	13056	36340	105986	6896	28193	12666	18257	31566	30335	26905	12343	6083	6894	6735	10197	7209	50188	90634	68230	17095	5566	18716	43223	102415	61901	38712	61833	15315	31439	4844	21401	48423	64034	49160	35460	29728	22830	13672	18052	21674	63236	114519	57509	33203	12926
268506	268506	n/a	24647	7840	1935	19659	6002	13437	23106	16394	18510	16616	14368	20913	28874	11898	12207	6091	4875	8500	23498	9345	13794	6237	10608	17544	12003	30244	28900	12353	18937	7001	10444	7435	16381	4395	16218	17372	24723	22555	15955	13591	22940	17079	46379	50465	16047	3642	3885
268313	268313	n/a	5977	5943	5876	5808	3389	4841	5789	5776	4584	5908	6268	4583	6099	6172	3777	6167	5593	4366	6896	5974	5787	6752	5732	4388	6861	6300	4672	7200	5579	5589	6400	5688	6084	7493	6171	5228	5952	6553	6171	5573	6373	4098	5731	6131	6652	6489	5390
241087	241087	n/a	1376	393	429	709	2803	558	1228	1232	952	702	1989	1348	2696	2123	1081	782	760	878	1796	5366	1607	372	275	523	583	838	537	938	6196	355	675	429	821	4039	3588	3592	2454	1231	1203	828	2606	1064	1608	2186	1331	671	285
227601	227601	n/a	6677	2675	1891	5176	18565	3937	5327	3776	2784	4104	3393	3527	9444	4552	1767	4749	1988	3181	3572	3276	3723	2708	3788	2690	3426	2630	1538	3690	3115	2619	3332	3134	3847	2245	5178	2396	5370	4720	2907	2278	4891	2940	5892	2292	3124	2655	2406
212010	212010	n/a	84751	28554	34939	96251	92656	18398	107476	28071	44095	57894	53778	31974	67044	26267	20047	8824	10275	7979	101212	82634	59458	63204	5854	40802	71334	59745	45272	94677	41176	20878	80921	1927	66248	105891	134251	103263	117322	76547	67211	13872	5313	7713	147047	95290	83713	127972	9226
204425	204425	n/a	4346	6696	2023	3722	5179	1633	4090	5501	1904	4633	6291	3257	3112	6432	956	3733	5135	2302	3285	5770	2522	3831	6825	2341	5077	8176	2268	4655	5226	3026	3329	5851	2435	4143	6393	2647	3312	6384	3344	2696	6115	1657	5748	7934	4087	2950	4180
227703	227703	n/a	12461	7686	3029	23442	373	17332	14327	15958	10453	14480	15088	13672	20653	16317	3335	7126	4205	7658	43984	2203	17476	24865	10096	6032	24383	26652	8142	52825	18015	15981	19858	4320	19796	15715	22913	11297	15604	16860	13192	9838	22467	5388	24158	4889	3518	25086	2464
199777	199777	n/a	244544	180674	105236	286249	155366	210083	204185	151434	131499	87117	147811	90448	658481	473295	219408	183582	150690	110065	68971	114024	65142	21269	20034	21065	12430	10837	11308	30556	28085	11122	113051	68606	139991	84808	139465	115330	224149	130804	134242	41146	40148	29594	32725	20241	20723	53405	43998
299086	299086	n/a	583	473	557	633	713	473	563	585	442	642	560	465	677	622	503	470	530	428	679	539	603	624	553	401	651	609	369	659	551	534	736	530	696	688	458	471	648	602	572	575	471	337	674	533	765	690	496
238320	238320	n/a	3973	1703	1086	3348	2059	2202	3351	2511	2615	2446	2038	2404	5242	2610	1818	3160	1661	2228	1828	2363	1937	1811	2062	2570	2058	1909	2819	1664	1954	1507	2565	1585	1670	1824	3146	2401	2786	3180	1724	2281	2250	2168	2680	2304	2084	1573	1448
228885	228885	n/a	57737	56866	55258	62548	22805	45406	57827	59278	46528	56946	60581	47734	53994	55901	50251	61072	59159	44166	71520	52731	52650	64783	55236	46310	66300	61288	45925	65041	59439	56202	74031	52679	61928	69518	54944	53542	62414	57993	58953	55881	57851	42316	59517	61976	56617	67890	54533
225403	225403	n/a	2149	2368	5097	1996	3027	2640	2013	3303	2556	1534	1849	3165	2625	3852	2767	1398	910	2363	2750	5037	3782	4608	3103	3373	2068	879	989	2859	1828	4077	4641	2316	8092	4039	3870	5681	1127	1592	5319	4353	2346	3362	1733	1549	3392	4529	2602
223121	223121	n/a	11397	5313	577	12179	9285	5341	14790	10150	9659	9805	4415	5505	16727	5408	1817	7355	2965	5477	2822	5849	1642	2799	4519	3818	1346	1559	1272	4789	3570	2531	3872	2841	4132	3623	9878	5912	6053	5180	2458	3120	8375	5843	6254	2762	2558	3552	2422
272698	272698	n/a	1405	1435	1396	1465	2503	1193	1283	1571	1137	1419	1307	1342	3847	1560	1224	1309	1157	1036	1438	1496	1385	1299	1411	1077	1613	1316	957	1674	1050	1256	1743	1203	217	1764	1476	1334	1391	1534	1529	1138	1093	891	1611	1506	1610	1458	1277
284612	284612	n/a	24382	8112	1924	13185	374	7646	25087	25373	12366	14610	11748	9702	56300	33339	3553	17726	5701	8110	7787	4665	2039	4312	3419	891	17459	13058	2319	13912	4697	2789	6978	2148	4316	4704	5459	2397	36423	37548	15558	13840	28829	9423	51472	13348	14654	3296	684
268585	268585	n/a	84198	99174	84683	98016	23487	77585	84842	99868	75664	89874	106553	80512	80897	92390	80875	94445	95580	75710	111716	89371	86553	61886	99825	76485	104758	105716	79657	101541	99137	94581	114314	100112	100684	113134	95334	91301	96831	97899	99930	84024	103189	69891	97003	102539	94367	105449	98335
242128	242128	n/a	4697	2752	3609	6266	2458	5745	4297	4488	3187	3491	5400	3136	5639	3251	837	1507	2037	1610	28586	30343	28524	4457	2405	3275	74390	88642	57107	231961	61921	170348	21985	11448	48663	31555	58913	48669	79964	66028	80076	10317	28733	10850	119135	73552	86968	22835	16956
234589	234589	n/a	14824	5139	172	7096	4875	5422	10323	9697	11611	4652	5737	8682	24289	16186	8488	2918	1589	4094	1412	1489	443	1140	5605	11595	1954	9148	8464	983	3242	482	809	1069	1240	1971	25144	15695	14128	17584	5498	3183	13063	10560	29567	33576	5045	523	1512
227767	227767	n/a	25995	13019	11386	12967	12154	11943	16813	16442	21186	10837	9675	13985	24270	20801	17038	14339	10346	15356	5309	8635	8661	3975	4943	5979	14204	19929	16546	11638	7886	12351	8497	7250	11443	4457	6533	7580	23629	37585	15615	6413	15174	13847	14327	14367	16754	2734	2061
213184	213184	n/a	1484	783	132	1363	566	599	974	1160	873	672	1026	675	1403	1481	641	932	462	642	614	682	562	556	961	823	578	936	611	459	666	351	945	1006	681	448	1545	674	1937	2221	713	416	1199	503	1102	1326	885	539	680
212251	212251	n/a	17694	2514	1228	6619	4479	3692	3078	3049	3571	1196	3192	2748	17349	5993	2932	2493	3800	1634	607	251	448	4756	27411	12297	4181	7161	3434	5875	14281	1855	3397	3073	2393	6066	30862	13244	6258	8091	6528	1728	10248	6250	21291	1052	262	1625	5989
222169	222169	n/a	10819	2069	979	9354	2969	3026	8804	1835	4300	8943	2690	3095	9955	3245	2297	8480	2153	5457	6517	2012	2499	3482	8382	6087	3659	2483	3370	3660	1938	939	4290	1229	2201	3773	2784	3709	11958	5589	3625	3818	4802	4667	7193	3604	1311	4747	1194
213968	213968	n/a	4854	4907	1990	6701	3561	4606	7791	7302	5188	6078	6120	6280	10616	8822	2680	4186	3494	3685	2217	1077	2658	3698	2209	1854	4482	2991	1563	4846	2916	3697	2192	1635	2698	2835	3873	2908	6972	5507	4856	4045	3694	1855	7206	4139	5406	3369	2134
220009	220009	n/a	5398	1851	1796	5630	2067	1615	2702	2054	2073	2748	1918	2118	5765	2088	1576	4933	1964	1913	5860	3756	3932	5208	2579	3115	5362	2548	2004	5351	1781	1752	5857	1731	886	5802	2217	1665	2879	2314	1883	2601	1792	1818	2959	2067	2038	3466	1859
202599	202599	n/a	14645	12402	9452	11833	20426	11541	12837	15346	14213	8164	9003	10332	16872	19365	11755	8327	8940	8791	5743	10063	5213	7325	5842	7539	2697	1508	2324	6596	5274	6269	8179	4169	13912	5974	12849	9348	5183	11018	6592	4779	11476	7458	6919	1417	5200	7853	11962
229954	229954	n/a	5124	1950	3583	5551	12261	4698	3803	3634	3250	2888	2548	2911	5960	2606	2466	1512	2513	2026	15865	31878	17156	1940	1980	3998	30654	42010	40444	58455	238918	74233	7594	8418	17382	15728	41242	37110	39489	42440	24807	3704	13960	12867	61664	41898	45699	12148	15048
268365	268365	n/a	4252	6655	23147	2940	2595	4329	3381	4666	3501	2699	3730	4251	5086	7659	19029	2027	2270	3655	10421	6270	26229	8021	3692	3525	7311	3394	1903	6903	3602	25337	8407	4938	35494	6605	7512	29964	7036	5198	27458	2468	4253	3476	5469	4855	22983	14243	17683
215999	215999	n/a	4803	2011	334	4960	1978	1532	6775	3606	2344	5143	3837	3835	5279	3779	894	2535	1060	2367	6449	3338	1840	1691	1770	2068	3768	2873	1825	4177	2146	1973	2696	1072	2331	1438	5984	4769	7085	4633	1742	2498	2680	2101	7599	4665	2553	1037	223
273236	273236	n/a	322	67	49	719	77	54	108	92	79	219	93	59	101	153	75	295	134	380	95	80	101	213	83	160	344	98	43	202	54	70	30	80	59	82	48	143	278	113	81	265	106	117	99	167	61	214	21
242681	242681	n/a	5426	5673	1377	6126	125	4444	4888	6049	3936	4965	4538	4414	7308	9026	2670	4041	2338	4609	3713	3459	3831	2615	5725	3528	3076	3930	1987	2709	992	4601	3666	4828	4478	1844	6756	3291	4022	6867	3367	3545	5796	4493	7079	4128	4197	2563	4488
223830	223830	n/a	1901	586	603	1534	754	643	1466	1117	981	1227	748	1041	2157	1112	605	749	332	431	1220	811	579	1115	628	1052	907	445	769	1103	1014	362	1131	468	1011	1185	1361	1439	1984	825	1039	628	908	907	2835	1348	863	1433	589
224849	224849	n/a	1046	354	665	923	430	501	1080	476	589	828	423	751	1469	439	582	930	366	506	1094	1285	1022	1356	512	697	1311	452	698	884	696	633	1256	489	1063	1070	667	922	703	792	651	974	731	539	820	1174	1466	899	379
217784	217784	n/a	21307	18700	12038	22898	1643	12924	18348	17406	12680	17505	19236	13185	21416	19884	11676	20302	17972	11797	23378	16907	12775	21451	18276	11978	23616	18098	12561	22913	15847	13302	23103	17442	15396	23472	20030	13470	21096	18870	12809	14218	19801	11421	22735	18657	16788	19287	18035
288808	288808	n/a	1386	705	795	1319	165	833	1349	1445	779	811	1029	544	1517	1141	598	885	837	758	997	1236	806	599	168	156	402	181	172	774	426	241	1029	398	1272	999	501	718	1286	596	1271	524	512	223	362	338	300	653	284
226845	226845	n/a	3769	5067	974	4249	1466	17385	2310	4463	6244	1613	4301	2726	8538	27431	2095	1477	2464	6166	1934	1987	672	459	404	364	435	543	560	494	289	148	2326	1428	20806	2067	21781	7060	5233	2371	15161	1268	1241	1158	1542	1245	2651	606	943
225431	225431	n/a	3675	1566	148	1548	3322	3681	808	3308	3131	675	1300	4049	4860	1321	839	1562	667	1344	4598	2799	1974	259	3167	7055	454	3831	2586	3004	7763	270	850	1944	3704	347	3524	3352	9043	11708	5216	4347	8952	4453	6919	9842	1565	744	431
281132	281132	n/a	2069	755	944	1348	171	531	1814	1003	473	1654	919	462	3742	215	122	1979	598	863	3103	1577	1429	1521	2434	881	2079	873	892	1386	242	1492	2352	880	1800	2656	1944	2821	3778	4153	1352	1117	1719	1566	4479	5760	4140	873	360
213324	213324	n/a	1419	1459	575	8416	2220	2104	2472	1585	1035	2529	2054	3542	1570	1103	863	3504	942	627	4179	3324	2567	1189	1983	1148	6904	3654	2422	4330	8129	3202	4688	3785	6378	4991	7228	3745	23151	10955	7132	11475	11618	8117	34181	18396	14668	6123	2751
223531	223531	n/a	1479	1282	462	1737	348	1427	1437	1725	1283	2066	1734	1489	1785	2004	513	1912	1423	1351	1584	1683	476	836	2102	1119	949	1863	1159	897	1277	348	780	1706	462	970	1925	762	969	1645	489	900	1976	1293	1843	1009	444	1351	775
224843	224843	n/a	5324	3053	2334	5666	3479	2231	7828	3932	2919	7305	3781	4537	6804	3825	1166	5275	2366	4308	6656	9999	4033	6499	3107	3762	6311	6506	3836	8606	5428	3118	7534	4768	10521	8842	11845	14041	7191	4633	4574	7773	4518	3398	10796	9104	7328	3058	1070
234717	234717	n/a	1060	5296	6923	864	6571	7643	1175	12133	7635	796	5660	8016	2548	7456	3848	1151	5806	6444	1062	6951	8307	820	5634	8003	687	6361	8284	811	7314	7430	878	4702	9565	973	8351	9859	1427	14896	9863	1787	7380	7832	1534	8592	9322	714	6161
200942	200942	n/a	110180	25394	25486	55181	106303	30662	97793	72553	45889	61081	20437	34780	209042	82164	17872	78705	36180	52447	22864	28600	15043	16561	11493	6848	45135	28710	13699	23891	26165	14059	12816	10003	10369	13263	18251	16226	66445	90491	28241	22105	43901	52218	140655	41644	57262	11894	4254
273598	273598	n/a	9426	10058	8684	9428	4856	7412	9110	9478	7692	9054	10673	7576	8989	9911	8177	9782	9889	7099	11358	9809	8723	10084	10367	7059	10987	11129	7705	10757	9509	8800	11927	9566	9893	11362	9882	8620	9750	9562	10181	9356	10124	6674	9268	10514	9576	11399	9505
224571	224571	n/a	6058	5406	4112	6378	8748	4974	5609	6128	4927	5857	6222	5231	6454	6182	3754	5158	5933	4041	5886	6447	4990	5145	6192	4645	5278	5997	5080	5658	5825	4122	5710	5467	5185	6866	6889	5166	6289	5571	4576	4447	5749	4288	5831	6457	6181	5189	5291
223973	223973	n/a	1198	454	25	1097	389	423	519	604	534	919	723	553	1218	1330	605	454	507	306	764	1030	222	177	232	111	247	703	242	278	409	63	303	406	473	287	453	980	1231	1303	362	109	514	122	1395	1231	388	132	124
274206	274206	n/a	1043	554	1628	1527	727	440	1188	662	666	1524	633	939	1034	309	446	2208	912	857	3487	1049	1280	5303	2381	1786	5207	2699	2091	3750	869	2391	2330	944	552	3015	1063	694	1194	187	367	1399	1563	1223	1816	1765	2539	1850	1194
269331	269331	n/a	1442	1195	1108	2834	11839	3328	2159	1302	1275	2309	1087	1242	3015	2922	1153	1775	1204	1069	2425	5708	997	2164	1362	1317	2104	1143	1197	1937	842	953	2168	985	1360	2825	1494	2038	2241	1450	3575	1355	2509	815	2474	1533	1123	1911	1279
234563	234563	n/a	9364	8747	51	5021	645	1522	53627	21200	20940	13466	36052	14089	23787	12853	5002	7011	7141	7169	551	327	179	1708	2442	2436	939	2330	1409	657	2553	104	747	566	376	2472	24455	16706	26862	19755	5473	3281	1740	969	15154	14188	2109	2360	3441
213360	213360	n/a	1086	241	33	1237	131	326	1274	331	238	1210	322	436	1337	253	25	816	168	58	185	179	41	553	142	119	740	554	70	377	462	99	302	188	49	582	334	111	1143	942	163	1152	365	200	1215	44	65	227	88
241881	241881	n/a	469	190	86	184	135	110	171	61	140	442	156	238	190	230	136	100	132	130	153	103	276	456	104	62	395	146	155	343	158	228	147	76	292	518	136	88	659	93	130	850	75	92	436	261	72	200	387
231850	231850	n/a	1576	505	703	1024	526	690	639	322	837	1295	253	675	1183	725	748	1385	260	1485	1109	319	1576	683	1994	1324	846	517	648	469	362	552	887	359	865	371	466	815	1543	1037	1213	584	980	1006	1054	758	698	940	626
200540	200540	n/a	22745	5318	6975	4755	5609	5879	5459	2114	1291	2262	2916	1245	14528	8007	3301	2174	5072	4214	3023	7767	2110	1064	523	1440	1066	864	1598	883	1877	243	3010	1635	1771	774	1764	1179	4383	4640	3596	2221	707	1289	3845	1051	400	939	572
223629	223629	n/a	871	1574	459	837	420	4755	504	2155	2013	361	1007	998	1789	6406	643	628	946	2065	436	599	170	97	88	154	146	81	138	303	80	10	403	493	5454	554	5802	1738	1272	327	5007	194	402	325	489	591	816	200	251
271050	271050	n/a	9164	8273	6564	9283	2328	6375	9267	7888	5708	7533	8163	5864	9604	8761	6401	7733	5495	5499	8483	7748	6839	9798	7503	4364	7686	7425	3682	8974	5539	6933	8999	6967	11181	7943	8543	6030	11338	7969	7836	5310	8594	4191	9528	7960	8168	7112	10275
238270	238270	n/a	11540	10477	3127	10115	12616	16394	5510	6392	5442	1124	3515	1596	28722	33477	12114	5145	5515	1786	9506	26618	14575	387	1753	1353	1218	2625	1382	484	836	538	7442	9041	11756	16746	65273	47847	31175	32529	29650	668	6687	4143	9650	8572	7352	921	1950
228528	228528	n/a	494	2153	3117	590	775	1155	835	716	682	284	1340	291	1399	2822	10534	749	878	971	834	324	1689	345	162	113	201	66	31	529	96	426	6669	682	7963	1123	422	2770	2798	373	7659	2210	98	137	301	85	270	864	1154
213143	213143	n/a	808	810	161	1586	752	2019	838	857	788	465	523	446	2330	4562	449	669	317	1039	364	348	97	148	68	93	170	36	98	152	152	6	339	168	1319	382	2863	803	1173	168	1859	214	106	140	402	251	284	334	198
204471	204471	n/a	1574	782	199	3282	904	2071	7444	5786	5944	5022	7685	6949	11410	13476	6388	1386	717	2425	649	338	204	515	1019	307	726	621	913	968	2156	351	525	303	399	1075	13098	10756	1659	2351	858	1345	823	451	1951	1933	441	452	323
229201	229201	n/a	7043	3783	1668	4756	1216	4098	3105	2859	4084	3580	4787	4737	5767	3256	1697	2081	2215	1995	1080	1056	1338	2349	4460	5859	430	898	1125	1072	2067	543	2238	1354	2595	4113	16828	10919	6961	2884	4987	1933	3098	4358	7714	2592	1290	1289	4141
273925	273925	n/a	0	12706	12046	0	128	11729	0	14140	11201	0	14548	11400	0	12430	10573	0	13611	10623	0	12945	11995	0	13259	11011	0	14205	11581	0	12695	9682	0	13577	15557	0	12189	13884	0	13424	15701	0	15021	11659	0	10604	11791	0	12938
247180	247180	n/a	789	69904	85020	553	148748	146796	434	111103	105853	473	117964	75228	652	103610	57423	292	73478	52842	340	125265	122855	295	73087	89549	297	62898	50986	320	107836	90050	359	94865	251054	301	79978	74579	496	33070	47178	342	74840	46806	474	62934	49970	278	72334
235327	235327	n/a	5861	3528	2773	19957	1359	2471	242	9772	6773	5681	5377	17844	13527	6512	20370	6751	5504	21097	245	5038	20899	274	6714	3029	375	3118	9164	286	4960	7665	337	760	10232	244	2974	13851	228	7491	3340	307	9947	8820	6895	5193	2471	271	4396
200464	200464	n/a	2182	1165	494	1196	1682	912	698	1249	947	850	763	1948	2477	1744	716	620	452	826	1234	1841	1631	586	1119	909	842	1375	1440	497	2344	1180	619	1140	1404	625	2838	1682	1241	2204	575	408	1002	1079	2067	2844	1776	494	959
229959	229959	n/a	472	1245	417	327	595	438	2598	1445	1186	466	1490	223	441	928	82	1203	819	1968	708	136	564	286	240	110	99	120	191	302	195	104	186	74	300	5565	6634	4891	3780	2688	2262	134	93	69	272	128	79	973	246
221574	221574	n/a	2739	3727	9232	4141	4007	6557	3728	4757	6530	3737	4400	7020	3232	4197	7790	2867	4347	6250	3508	4566	8632	4040	3596	6510	5011	4371	6477	3913	4291	8188	4369	4231	8967	3585	4124	7887	3737	5592	7314	4528	3918	4598	4667	4978	10066	2860	3494
203221	203221	n/a	2659	919	186	2284	40	498	107	635	1130	1907	1535	1700	2380	634	698	785	454	462	89	1203	1818	172	347	1571	124	4593	5747	114	3767	782	129	483	1513	125	2898	4945	89	2519	2132	155	1455	1199	19973	9885	5515	162	636
295066	295066	n/a	4989	9730	7378	3402	633	1458	6473	7717	3138	7250	4258	9867	12724	5412	993	24064	2924	2350	24960	8346	10174	22592	8327	8344	25728	10456	3979	28800	6627	3534	5197	7717	4958	25920	6399	4517	24704	4804	22464	21712	19861	7685	22976	4934	16588	23232	6316
241271	241271	n/a	468	50	146	509	959	285	252	317	235	314	313	278	668	622	352	41	200	251	254	96	147	143	662	280	179	54	2	216	28	3	311	42	284	45	91	114	428	393	573	311	1307	799	391	158	424	400	187
231031	231031	n/a	6717	1286	1089	4909	15175	1092	9226	878	1033	4488	940	1130	12775	1281	1222	1266	868	1070	10971	14303	1109	7305	1130	1118	4206	984	790	5011	763	1032	975	894	1336	4001	17939	17595	6802	970	1428	3430	882	746	5280	1227	987	2954	1107
228070	228070	n/a	15103	3539	2833	20520	10025	5916	14409	3554	3794	6467	2816	2673	42021	9944	7068	10116	4155	3509	5051	2926	1707	1353	530	719	774	857	307	1477	751	290	5950	1659	3099	4766	2628	3330	14459	3208	3587	1609	750	869	82	221	1057	2991	976
269146	269146	n/a	5144	1415	877	795	644	1190	7360	472	1290	6992	2307	1247	4568	1081	1389	1255	855	878	1070	1382	1948	732	991	195	7576	1496	973	3840	1009	3175	2376	350	1245	3304	1490	433	4648	513	909	2440	975	586	6480	1045	1122	5176	858
229203	229203	n/a	852	714	138	2058	1958	1257	1227	1020	877	1202	487	707	1408	945	1287	850	703	432	1062	1166	823	520	383	578	365	775	546	491	530	214	967	297	1618	565	1388	1345	2375	956	885	619	544	436	2461	1804	1414	570	656
224859	224859	n/a	230	535	743	316	591	791	1283	967	704	201	550	594	771	659	746	172	580	569	1034	568	962	652	459	689	995	366	773	1387	448	712	1437	429	593	1612	547	750	1553	891	868	1410	490	651	206	502	932	1472	434
199794	199794	n/a	69073	47609	19581	79514	22164	57234	55870	43120	34429	24478	40971	23710	173894	119758	45425	49706	40534	30349	20118	30346	13086	4966	5252	5352	2934	3204	3175	7411	7963	3900	23781	17126	27304	21244	36170	27388	54082	34097	27809	9489	9708	7365	8666	5864	4900	11568	8420
282690	282690	n/a	3359	2427	1647	2352	255	1954	2874	2837	1765	2413	2935	1818	3492	3014	1051	2468	2423	1758	3799	2277	1580	1846	2070	1436	4895	2931	1263	2177	2005	2136	2366	1826	1888	3038	2069	1881	1708	2649	826	2732	2443	1411	3160	3378	2864	2240	1364
280647	280647	n/a	7023	797	891	2078	2977	1493	659	51	466	867	248	256	952	326	133	790	748	1194	103	214	27	277	505	829	209	26	79	149	52	3	1333	3365	2072	82	1045	1176	9106	3395	3030	177	289	453	504	74	94	256	1028
234607	234607	n/a	14258	3629	1004	6573	5212	3872	9971	9188	7590	3409	5522	7723	38763	24120	8215	1260	845	2119	7530	3683	3922	1365	1647	2014	2300	4895	4381	2468	1454	1716	1742	1229	4872	1776	12438	8366	5666	11425	4029	6804	10264	5851	18193	16357	6945	2678	1621
227600	227600	n/a	1234	1486	939	434	348	272	5623	4779	3897	1053	2426	2487	1202	2253	1356	1276	2031	2121	174	28	90	1960	465	390	213	184	159	294	467	136	259	52	141	1367	4012	3345	3852	3802	3533	4737	760	541	937	1767	2143	2744	1075
215397	215397	n/a	0	11102	63005	0	9671	24203	0	17285	13143	0	32273	8286	0	20624	6393	0	14749	9998	0	12036	14698	0	68787	53072	0	3617	8809	0	11336	2645	0	6444	23070	0	34815	16546	0	27788	490164	0	207568	37195	0	176623	305607	0	6739
211382	211382	n/a	313984	151392	26139	325632	88133	165051	274368	251482	190024	205952	225755	238740	403776	287810	128601	169536	95136	123874	226944	114979	153194	120520	144062	152322	134272	195009	167779	146136	75527	101200	226568	127146	174803	145120	318245	204132	445760	381126	225527	118224	233193	143627	324352	308722	181276	153304	146419
268590	268590	n/a	2794	3376	851	5002	64	3529	10744	8286	6659	7413	13615	7078	8928	13205	8417	3384	4333	5524	1544	1234	933	3058	4132	2117	1653	2138	2178	2851	4878	1660	2319	1972	1602	3085	23358	18215	4827	3514	1960	2334	1691	1100	2401	3664	1632	1253	2185
239859	239859	n/a	1517	375	261	567	1915	467	1528	1218	609	562	535	684	1089	804	371	716	579	452	975	2052	2621	515	282	1998	816	1657	810	1202	2270	289	551	117	1486	724	959	1369	1213	785	1509	724	1032	798	2992	6059	2378	407	597
211972	211972	n/a	7673	2151	4307	10697	17006	2572	18273	4757	3252	10935	3294	2806	13792	2481	4257	15740	3604	2450	7760	4164	2873	13718	5680	3780	5895	1986	1605	6124	2353	2445	9955	5165	4404	10225	3345	4143	8644	3114	2844	10419	4838	3558	11335	3162	3777	8538	3256
289052	289052	n/a	741	206	546	705	18114	576	960	776	859	780	271	749	1246	888	552	589	549	507	673	1100	881	827	407	972	415	449	304	353	346	787	507	332	857	487	825	1283	600	1233	449	453	462	968	2193	830	1114	988	331
270003	270003	n/a	5111	5560	1908	6260	3687	4153	4585	3286	2483	2414	4637	1676	14282	15093	3621	4032	5186	2474	1706	3599	1331	831	593	454	619	879	417	1118	1084	727	2006	1676	2811	2144	4025	2471	5205	10046	3552	1424	1365	816	2403	1012	558	1256	1420
231659	231659	n/a	392	249	32	111	136	206	402	86	273	393	98	139	398	127	138	297	173	188	275	125	80	256	145	225	315	101	88	95	45	124	49	122	98	301	177	181	393	75	44	89	64	1501	165	115	105	252	426
223191	223191	n/a	8791	4548	3640	9403	5960	6591	12376	11916	6402	3876	3770	3180	9697	6478	3300	2008	1671	1842	3101	3399	2057	3587	1831	2002	950	333	390	1543	989	496	994	258	806	1120	1031	941	2034	1067	1357	2968	3122	1989	1527	817	953	1218	518
270594	270594	n/a	0	1436	979	0	116	1917	0	3750	1822	0	3122	2132	0	3779	1701	0	2187	1780	0	2218	3408	0	2357	1404	0	3559	1395	0	5273	2298	0	1518	4103	0	3668	3010	0	4430	2747	0	4139	1630	0	2847	5182	0	1022
228346	228346	n/a	383	95	84	290	52	61	92	125	138	288	120	140	75	159	87	258	176	131	305	61	138	25	89	91	208	49	74	190	50	187	253	90	75	89	145	113	384	119	50	8051	119	46	307	95	92	22	103
280546	280546	n/a	17679	17178	8205	1948	1211	12818	12948	1849	8302	1362	18974	744	4796	29327	23587	10669	12141	2981	19840	33486	19441	4929	7453	6541	8906	12120	8587	9213	10965	5755	14048	9848	19453	4679	2880	14638	47059	45223	44829	10703	7319	5187	32425	5217	22871	6617	6026
201042	201042	n/a	2995	2742	1233	3359	1088	2429	3246	3259	3345	1847	2522	3919	3214	4940	5811	3052	2811	1738	2249	3096	1686	4588	2662	3503	2766	3015	5480	3350	3017	1306	4080	2851	2550	3546	3544	1811	2414	3883	2171	2893	3321	3389	3802	4437	1978	3247	2224
300661	300661	n/a	2620	1594	107	1555	1725	1028	753	723	600	424	480	893	3159	3314	407	473	213	366	683	1179	592	232	735	851	867	1571	847	329	337	484	524	790	1235	533	3302	1477	1701	3083	934	301	1741	1062	4087	2115	1526	214	172
286263	286263	n/a	1351	1768	1092	1360	1513	1610	2581	1837	1309	1316	1924	1333	2848	2082	665	1795	2093	12996	715	2480	1402	1729	863	1239	2352	913	370	670	860	1544	1161	173	2174	151	1761	2173	1493	2417	990	397	597	1294	1132	1515	1619	327	151
239332	239332	n/a	1996	1180	1527	2052	1018	1169	2516	1041	717	1614	1295	448	4841	1847	1156	1420	1086	1230	5487	1485	1211	993	1239	1009	889	417	188	1942	564	747	1811	400	946	2131	2415	1832	2292	2418	1733	2714	673	238	4344	3703	2853	2762	1361
237731	237731	n/a	99	3794	1082	78	16	330	92	3715	2586	94	2085	170	123	120	57	113	4098	4273	85	128	709	81	1610	4961	95	3674	4269	78	2173	1246	72	872	1102	86	11869	9755	87	8704	4322	80	5239	4504	54	2299	933	88	3879
216472	216472	n/a	1728	473	316	2080	0	64	822	218	8	1115	245	28	935	462	7	591	175	94	4560	1203	238	1697	877	117	2707	192	171	2808	1105	249	1784	460	6	387	414	0	2911	222	93	1724	90	154	4909	502	253	1115	169
208655	208655	n/a	5787	1170	1212	7550	5375	1939	3996	1579	1521	2382	1304	704	15757	3169	2110	3870	1627	1171	1238	1397	674	506	314	370	654	1410	324	888	1045	345	1954	553	1322	2193	973	983	3359	1712	1229	1229	868	428	1223	831	781	704	424
204994	204994	n/a	1643	533	22	1491	1140	381	2150	798	365	1119	363	454	2328	1330	308	167	189	246	472	1207	121	739	242	69	598	80	41	540	206	50	837	342	451	640	817	194	2736	1816	1105	670	274	58	1158	413	421	521	265
231061	231061	n/a	4380	22990	22236	5626	135472	43060	4221	24841	30863	1928	21113	28890	10104	56209	4755	3555	34653	26989	7866	139564	61114	1612	15824	18013	687	8371	3540	2653	33800	13040	5662	26793	51602	2390	33290	40938	4328	33616	24765	2958	36245	40260	12429	45733	41394	275	8786
213961	213961	n/a	12905	5187	1656	14295	9903	7952	6049	3444	3761	13163	7203	9941	9441	6005	4615	4985	4593	4190	15923	34454	10150	2247	2181	2814	8730	13773	12531	6286	9322	4107	7387	3117	34781	13081	31123	41034	20408	14256	13488	3177	4667	3216	34444	26527	18276	4036	6052
293848	293848	n/a	2171	1153	479	3258	2850	3077	1595	1300	1226	976	735	907	4386	3137	1069	1448	1412	1478	165	372	132	143	70	86	175	133	199	174	194	16	192	54	91	201	328	152	599	437	345	370	699	683	1583	1210	486	431	473
270407	270407	n/a	420	226	211	403	415	366	385	401	419	306	251	395	448	551	481	255	249	193	315	355	412	268	180	216	303	335	273	387	206	398	269	154	355	269	370	282	323	309	454	364	316	213	559	378	488	275	183
237358	237358	n/a	0	12010	13404	0	1606	2069	0	13503	2842	0	16423	3718	0	27455	14539	0	9188	3684	0	16857	10293	0	8445	1841	0	25999	1085	0	19168	5079	0	10762	4070	0	23517	25528	0	33636	25096	0	30129	4109	0	27122	25163	0	12439
202571	202571	n/a	236439	870673	654699	323877	757708	808898	251209	222519	423363	232294	1267169	219273	328566	1180792	1387902	308759	824462	475182	228633	958070	518691	191196	179758	182461	147670	427422	133926	209100	172690	571588	374088	310098	901977	429395	536112	1162763	278931	3718113	656541	212067	225603	192705	205702	164860	180069	225778	815102
213960	213960	n/a	2926	1440	2419	1953	1478	1135	2394	1709	1236	1846	1471	1322	3244	1400	2965	1658	732	1285	2217	751	3479	2687	1054	1031	3240	1490	943	2674	1769	3394	2742	827	3930	2346	1496	2758	2350	1361	3666	1283	1127	752	2674	1216	4094	2216	593
213697	213697	n/a	2943	1170	1471	2064	13611	2138	1734	1839	1636	1960	862	1742	2357	2556	881	864	1094	1643	1183	2080	1164	1072	528	913	900	839	655	808	502	907	854	778	1044	759	1102	1011	2142	2502	1678	645	627	1021	2001	1528	1316	276	539
231650	231650	n/a	159	87	275	139	115	341	116	129	339	142	174	450	156	50	288	128	146	283	154	78	166	143	80	416	137	98	304	149	79	230	142	63	406	157	98	195	171	121	345	436	63	351	263	82	240	167	185
215477	215477	n/a	5197	1950	447	5664	2581	2783	4786	2835	2499	3569	4602	2121	9160	4243	1924	2838	11777	1832	1013	1411	532	903	1502	1195	502	1601	475	1140	1790	528	802	706	665	1346	4135	2041	2814	2169	840	686	1172	857	1162	318	98	871	754
225283	225283	n/a	130	900	550	137	651	415	659	663	536	91	1217	305	260	1198	1405	118	2540	2988	576	627	343	240	238	534	253	450	223	193	442	233	416	368	569	186	318	823	456	298	320	374	351	585	146	531	761	136	1123
223505	223505	n/a	458	880	252	659	42	3135	342	1376	1275	267	709	596	1145	5482	661	315	477	1924	289	333	80	179	123	76	122	28	39	162	119	28	299	154	1536	271	1473	536	405	164	939	169	118	101	561	356	196	139	63
238209	238209	n/a	1572	2968	3914	606	2223	2561	489	992	834	276	1866	745	476	3367	1501	497	1734	2172	321	5128	1312	152	137	419	73	98	86	149	196	25	274	696	716	123	1310	792	2338	2732	2796	209	361	428	210	170	96	198	329
231266	231266	n/a	448	358	328	538	402	297	129	423	306	391	592	355	283	477	306	474	367	476	213	819	224	159	251	275	173	209	199	176	200	357	246	177	481	176	727	619	206	718	376	146	254	172	310	318	451	175	135
231706	231706	n/a	4290	1552	999	5198	1656	1471	3366	1144	1389	1608	1626	1075	10695	2420	1180	2975	1995	1290	1532	1072	805	443	845	531	449	245	284	796	623	217	2054	1059	1175	1560	1315	1070	4791	635	899	1723	715	691	1714	270	353	1102	991
199239	199239	n/a	173284	85307	15430	181156	53192	92718	150313	136661	106665	110124	125805	130690	222388	155823	78053	95966	58553	76128	122366	72373	87233	67379	90099	92347	78204	112556	99899	85109	43455	60272	129375	79327	97736	83544	175792	113407	244604	210131	125328	67001	128709	83884	177841	171547	102360	88808	84940
213151	213151	n/a	1456	549	479	922	1382	3423	589	1563	1541	584	572	571	1338	7194	3485	668	1094	2063	1420	1187	829	618	270	522	916	751	626	967	700	344	682	180	1071	720	1066	1200	848	753	1566	579	1048	921	2973	1306	1258	1438	393
241105	241105	n/a	4122	1767	14	3328	22	827	3174	2496	1159	3370	1383	1388	3362	1851	597	2098	66	964	1959	157	1105	1006	800	827	1579	4151	1041	1321	2147	1613	1479	1031	1090	1558	3548	1679	6053	6983	1369	1228	3109	1122	10426	6059	2631	2442	1541
200421	200421	n/a	6714	28327	5100	2828	8429	5125	4979	11359	13216	3394	19241	9388	2761	10434	8580	4813	35952	24134	8870	14230	7363	3276	46303	28015	4576	15577	20559	5353	22260	4815	8583	31363	4601	2915	10201	6770	4115	12563	9889	2918	16287	14037	7911	36625	6224	3001	53055
234580	234580	n/a	1202	664	28	2025	1449	668	744	876	301	665	1260	353	2237	1717	425	476	773	345	709	1688	210	446	687	372	267	411	102	373	1600	70	387	278	94	256	848	299	175	30	9	127	24	1	142	54	13	117	59
213703	213703	n/a	3777	280	182	6404	797	925	2725	471	243	2500	6140	1186	3271	545	525	2859	2922	260	2045	1019	2116	1112	519	804	4577	5653	1052	7929	4663	2900	13282	2040	3081	4957	1991	3526	26559	4531	8453	27657	8187	4168	26589	4075	5645	4380	805
225881	225881	n/a	1937	1651	454	1680	2956	2771	1165	1717	1730	844	1010	1782	2862	3767	1416	726	1128	1462	472	1748	655	178	513	646	157	450	496	138	643	104	152	177	154	226	1964	1407	232	313	172	98	176	180	266	235	122	269	664
224793	224793	n/a	22162	10471	3160	17652	12233	15582	9340	6110	5378	1729	3409	1686	47951	32838	11684	9333	5417	1801	16753	26255	14253	478	1625	1230	1442	2545	1368	833	871	501	11896	8915	11170	24075	64195	46712	48089	31765	28820	739	6573	4055	13997	8171	7102	1361	1910
213182	213182	n/a	4016	709	992	3125	65	84	2017	158	101	2055	235	324	2086	173	430	1504	627	324	7467	2748	770	3476	2027	657	5691	933	444	4834	2245	883	4200	628	332	1274	323	325	5294	467	157	3527	391	721	7637	1262	1075	1905	351
234568	234568	n/a	11964	7222	2043	10052	8786	9793	7418	10084	5465	5804	6133	3984	21041	17064	4127	5136	4639	5306	2327	5040	1097	3039	5894	2630	406	325	371	1543	1263	1189	885	1166	821	447	1841	730	339	213	43	238	232	144	291	33	18	363	1015
231947	231947	n/a	3319	2547	4	2524	3631	0	2740	2853	0	1960	11	14	2692	3147	6	2749	3	5	3211	2636	5	3238	2717	15	2863	53	29	2597	24	15	3621	2299	37	3847	3083	30	2034	28	10	4518	19	37	1772	3500	5	1801	2573
212208	212208	n/a	7487	32789	11682	47488	128923	26556	2989	57993	47030	6460	38317	38948	55872	191539	19761	23168	26022	22732	14923	183907	78514	7714	30701	36581	14835	1022	67528	124320	11344	5782	3032	47000	71616	51784	284446	92501	4126	52484	101599	5540	61879	21065	17181	6937	31211	2992	28790
273984	273984	n/a	204	0	0	104	0	0	152	0	0	219	0	0	80	0	0	195	0	0	90	0	0	466	0	0	41	0	0	135	0	0	179	0	0	236	0	0	73	0	0	54	0	0	646	0	0	65	0
218951	218951	n/a	2416	1646	1020	2778	1524	1524	1380	1111	1259	1102	1556	1075	2803	2156	1178	1995	1870	394	1323	1059	805	738	900	531	374	245	284	853	664	217	1285	1026	1064	1319	1324	1070	1491	635	899	512	764	614	777	270	353	1042	974
204426	204426	n/a	5861	3528	38	20414	1359	125	4133	9752	329	5420	281	1690	14264	6609	5699	6038	150	3122	5994	4897	3209	6255	6516	22	14483	50	302	8882	74	321	7183	768	790	10474	2950	1298	2963	801	190	4911	459	297	6526	5093	5	7495	4439
217797	217797	n/a	9415	6610	3961	10202	1486	5399	5990	4703	4885	4387	6043	4088	13428	6961	5039	7703	6449	4955	5083	4671	3172	2912	3666	1986	1696	1058	1084	2797	2598	993	5215	3877	4390	5266	6410	4893	5129	3091	4050	1568	2957	2414	2202	1610	1689	4117	3164
214537	214537	n/a	783	2449	677	700	2648	1437	561	2478	1535	676	2293	1469	892	3102	614	554	2268	1562	502	2653	1159	547	2550	1364	545	2827	1555	424	2332	668	564	26644	539	562	3115	1287	703	3054	1059	433	2765	1418	771	2718	1049	541	2065
210286	210286	n/a	16644	7816	7627	20147	16280	15287	14062	34973	30248	6259	26842	25097	46181	20679	11870	13540	17280	14830	5807	58167	46540	1592	17301	20094	693	54395	40735	1232	85176	46330	8789	13553	38294	4300	47803	42430	16832	12518	11206	4294	11143	10250	4892	21659	15115	3697	15630
200906	200906	n/a	2017	419	348	1891	420	541	1726	803	595	1353	516	426	2448	551	308	1058	331	350	1636	860	492	1242	466	605	1029	240	436	1447	531	225	1542	331	808	1408	881	809	2184	571	834	697	650	446	2800	715	713	2396	530
280731	280731	n/a	6286	4484	1051	6826	4567	7032	2146	1935	1935	2310	3220	2671	13460	11336	5372	4378	4021	2750	2176	3883	1491	774	551	919	921	1584	1123	1131	2157	692	3246	3401	4069	1383	3012	3682	10327	9237	4461	1486	4801	3407	4013	8303	2745	1352	1931
241063	241063	n/a	3699	1893	389	5453	2317	3454	3528	3168	2532	2313	1888	2018	5194	3562	1415	2800	2909	2561	1089	3340	587	654	1121	1108	514	789	711	884	2698	419	752	956	521	403	1213	679	2237	2126	527	450	1617	1549	1815	139	118	695	1357
232075	232075	n/a	3371	1041	1509	1538	977	1036	455	387	310	300	771	264	2347	1289	588	664	625	805	906	2028	530	112	105	142	122	41	15	121	83	2	223	249	281	168	551	327	2333	989	1070	128	116	168	243	296	33	198	99
268306	268306	n/a	661	16	746	718	384	106	443	168	122	618	380	132	809	471	757	713	99	148	800	97	545	616	87	167	775	373	144	795	221	517	930	58	591	854	457	685	343	123	540	718	143	97	326	242	899	733	67
288019	288019	n/a	3474	1594	519	3432	2772	2809	2118	1671	1671	1565	1130	1676	5374	3560	1445	1213	1228	1548	802	1698	724	333	513	653	343	450	496	303	574	104	205	177	154	538	1837	1334	548	313	172	128	176	180	490	235	122	305	709
243132	243132	n/a	153	71	49	160	53	51	171	35	52	168	42	34	237	80	46	145	55	10	523	734	464	442	252	975	617	1217	739	925	1941	579	652	262	696	405	1032	731	4053	3534	2346	1525	2902	2455	4598	4306	1834	491	475
241168	241168	n/a	1068	339	241	840	1462	447	616	511	536	630	474	669	1493	826	274	432	208	373	372	524	403	295	395	384	325	505	429	409	364	305	217	259	398	422	728	524	476	808	303	206	437	586	1111	851	715	350	325
299441	299441	n/a	2441	1395	1237	1163	2073	1584	65	255	882	354	1668	201	196	160	440	244	2222	1159	70	658	136	199	416	1126	138	168	70	191	52	48	1188	5713	1025	168	1651	625	3974	50589	609	223	771	779	340	279	4	189	4991
240432	240432	n/a	42	48	154	272	153	88	453	114	154	443	169	86	483	123	145	426	144	300	367	78	158	361	135	76	383	145	131	158	79	139	404	99	171	94	163	20	87	135	171	505	67	21	156	89	146	117	396
237745	237745	n/a	1737	3945	780	1171	721	823	2255	4552	2228	1244	1482	1473	2204	1319	498	1430	4170	4415	678	346	591	3756	1114	3425	2168	2515	2250	1920	1532	1306	1244	492	1028	5429	10455	8329	3749	9225	3785	2134	3572	3390	3760	2893	1461	734	2862
269969	269969	n/a	1212	805	892	1390	218	844	1151	821	792	1189	706	841	1346	913	664	1023	706	727	1228	860	794	1343	762	724	1443	940	673	1530	584	849	1307	821	996	1183	895	684	1024	965	783	808	880	743	1330	784	896	1036	832
238238	238238	n/a	177	140	126	436	134	86	440	121	138	173	169	77	216	168	128	323	174	91	323	169	80	375	175	105	184	184	208	158	186	163	121	148	415	44	65	292	519	176	173	385	104	196	613	122	158	346	750
238384	238384	n/a	2861	262	448	3036	5287	966	2026	874	1150	990	1246	1082	8913	790	465	916	442	427	1011	2360	1071	865	1099	647	1280	1559	766	1053	717	246	1285	216	664	3309	1213	1322	1063	1099	715	1885	1853	1295	1634	1890	1043	602	115
227816	227816	n/a	343	366	185	1282	64	791	3021	1889	1507	2344	3639	1057	3870	4888	2310	1441	923	1660	191	69	36	473	428	46	328	90	111	556	1845	286	379	149	131	1090	5194	3133	521	419	217	490	98	41	277	166	70	508	273
223402	223402	n/a	525071	375468	387041	624380	362950	566553	482204	452393	419948	530776	467253	534427	462937	469219	304198	287666	262920	327908	621212	899472	617295	189530	132274	159468	358933	364562	240871	437598	327742	279568	362803	204460	601469	346226	433390	467041	598494	550405	588141	252719	630164	430015	506497	432319	431900	320216	217469
269261	269261	n/a	3267	972	11766	2398	1834	1175	2100	1712	2092	9235	1478	2074	5593	3800	1390	9041	10565	692	4541	7113	3760	6312	4879	1077	5050	1367	1057	6127	7787	4172	10432	429	711	6838	1260	1205	13081	13045	10568	5120	2083	1569	3709	9606	999	1792	3605
267808	267808	n/a	1230	881	269	1973	1327	1484	1981	1937	1525	1438	1174	1157	2221	2387	850	871	723	896	347	950	545	1068	1172	787	456	181	82	670	380	372	630	405	636	653	615	511	817	779	383	846	1332	425	904	612	723	730	460
240366	240366	n/a	5820	2127	660	3611	5516	15305	20254	1746	4943	1183	1587	865	17719	22534	2757	2072	1449	888	1778	10829	1475	8733	3342	1492	666	3174	619	1425	1239	2784	4360	9400	8696	8145	659	1171	12330	17253	10167	1761	10116	5566	2882	8047	5002	7429	1243
208658	208658	n/a	3321	8010	11185	3853	11274	5011	2740	840	1128	1435	7975	677	8672	2538	1781	2629	5442	4505	1360	14263	3102	275	1218	5432	219	973	342	347	388	316	7517	3157	6832	643	1975	2708	1801	94176	9077	250	2862	3673	569	967	290	294	9600
203312	203312	n/a	624	813	653	817	388	427	573	672	1194	698	565	730	1359	316	975	1519	918	736	793	93	851	976	243	666	717	237	516	688	388	433	265	158	727	824	1119	1741	1729	1354	2898	828	490	357	495	500	572	938	564
289055	289055	n/a	457	419	48	264	191	324	210	200	217	137	110	57	301	273	69	224	244	429	150	661	207	130	20	77	125	46	37	105	98	14	104	89	139	272	528	757	613	308	309	101	109	98	382	916	337	144	126
238267	238267	n/a	4858	800	608	1842	129	1481	382	435	577	522	952	228	660	255	254	803	1074	587	319	189	105	317	464	531	122	65	58	95	88	12	4764	3116	5380	388	1000	1162	13577	4227	6035	281	568	315	408	109	79	374	958
214543	214543	n/a	1503	1548	927	1968	1780	1723	1969	1591	1368	1499	1868	1637	2277	2414	1096	1574	1788	1801	1229	2132	901	981	2046	1799	994	1451	1465	1095	1556	896	1207	20170	813	1178	2168	1237	2544	1724	1345	1833	1356	1808	1876	2012	1117	1114	1714
295226	295226	n/a	10176	10222	1727	6451	2600	4300	12672	13680	4773	1365	7576	1501	8768	7466	724	762	1349	5850	3636	4816	2113	192	1025	1369	3193	1749	1561	497	1182	1313	4328	4209	9697	709	724	1125	1490	9933	7518	3456	1996	825	362	950	568	983	1566
277188	277188	n/a	358	69	133	214	83	100	89	96	85	113	95	106	288	67	115	58	73	86	233	57	93	84	68	75	190	66	91	207	86	67	86	53	144	250	69	91	352	115	75	235	81	66	30	105	93	224	80
240562	240562	n/a	2710	367	833	2635	452	780	334	391	786	347	360	797	3000	403	802	2598	321	736	3043	373	839	2687	279	745	2853	350	785	2632	413	827	3049	314	900	2967	444	896	701	492	184	768	379	651	605	386	1055	728	345
231675	231675	n/a	258	663	180	211	8447	1380	167	1815	2545	184	1078	2942	208	2985	805	172	2761	1468	131	5543	326	181	646	955	104	406	241	103	1111	177	130	149	197	243	864	1077	445	8535	6390	113	4736	3786	173	9506	4938	37	5773
221622	221622	n/a	196	437	857	148	0	825	117	1220	375	0	1618	815	163	1083	553	231	640	828	953	1036	911	172	1446	733	328	1446	780	554	117	1200	1666	1149	1123	644	1107	844	255	1137	1860	0	1420	727	96	1227	914	334	1065
299430	299430	n/a	160	58	41	194	57	65	72	92	45	202	45	41	79	41	90	33	44	29	135	25	40	155	66	95	35	56	97	152	40	28	187	37	27	136	31	47	50	52	18	156	28	42	197	63	17	179	41
202841	202841	n/a	734	194	179	635	612	495	670	234	318	421	426	265	1557	955	248	168	342	76	93	590	186	254	203	218	240	147	156	268	181	73	494	170	344	112	593	619	1193	737	1096	315	134	120	289	366	140	164	102
281575	281575	n/a	565	94	9	206	53	79	275	42	20	165	38	40	83	124	54	159	72	45	139	15	7	108	32	62	113	8	10	95	8	13	61	409	60	105	104	54	943	310	127	80	23	31	168	4	13	99	92
238437	238437	n/a	1882	879	285	4897	19535	2829	2574	2158	2935	2438	2137	2992	4230	1705	225	1049	1752	1570	1017	3756	673	245	13	37	298	179	257	248	207	41	512	240	838	727	1171	1887	2835	2330	1409	656	1661	3207	1984	1519	920	1140	992
223836	223836	n/a	2882	1886	2014	3071	387	1757	3063	1942	1606	3146	1967	877	2822	1888	1523	1689	1991	1585	3400	1425	1955	3202	1883	1628	3523	1808	1746	3341	1903	2028	1906	1839	2237	1588	1762	1722	3041	1821	1962	2018	1915	1603	3128	1901	2073	3684	2345
273745	273745	n/a	277	65	86	1051	876	156	156	50	6	183	16	45	726	8893	615	1439	9	48	227	93	145	228	65	19	345	82	15	273	30	199	242	27	180	339	80	243	241	37	206	493	105	41	231	24	175	414	83
234677	234677	n/a	3052	762	530	3071	150	1555	2593	657	1325	1780	1012	768	7620	2231	1172	2183	468	1132	691	983	991	647	333	928	731	434	920	535	1059	258	998	92	275	1287	1583	1083	2948	2065	2176	1740	1222	800	3182	1040	622	803	730
218964	218964	n/a	4865	7006	3961	4730	6672	5399	4151	4703	5173	3285	6043	4142	5276	6961	5039	3987	6449	5149	3326	4671	3208	1904	3719	2102	1372	1008	1084	2258	2688	1007	3656	3879	4390	3243	6702	5113	4195	3466	4106	2547	3081	2483	2122	1610	1689	2705	3164
213989	213989	n/a	4349	3196	907	4816	949	2082	2974	3608	2379	3421	3417	3561	3845	3692	2205	2637	1032	2673	2817	1457	3317	1504	2540	2388	2859	7751	2960	1699	5467	5422	2441	2755	3078	2030	5805	3622	7334	10333	3429	4201	4573	2558	16407	12102	6769	2381	3198
212649	212649	n/a	0	6419	5613	0	259	4986	0	8369	5087	0	8313	4953	0	7454	4961	0	4651	5175	0	4735	5763	0	7390	4517	0	6107	4144	0	1542	5972	0	6229	8149	0	5579	5505	0	6973	7348	0	7927	3917	0	5087	5324	0	6261
280722	280722	n/a	581	145	146	65	146	141	419	107	204	188	105	111	407	157	70	435	157	179	437	148	109	464	90	73	413	173	160	449	210	146	162	122	78	158	114	114	136	150	142	397	365	108	137	146	81	341	88
284676	284676	n/a	146	112	3	344	5	168	848	547	469	590	587	434	1119	1030	323	165	229	320	71	2	0	144	132	20	115	1	9	152	118	6	152	12	20	152	763	489	151	17	23	178	5	4	101	1	4	90	17
233160	233160	n/a	134	184	179	124	1231	240	119	214	251	226	288	126	158	704	672	104	241	95	247	151	296	99	18	15	110	28	33	140	63	21	328	92	397	189	282	371	480	305	459	117	61	26	125	93	45	117	42
213253	213253	n/a	52624	24535	33399	90776	5277	31410	42456	48172	27843	59328	48906	31912	71856	43712	28846	30128	50664	18719	80456	77816	58427	22848	11148	10242	46328	43822	21091	39720	37246	23119	61424	15040	61636	58552	35421	63123	58184	51626	50388	30770	50114	26626	70392	46444	76477	39960	14453
231100	231100	n/a	1436	845	951	3458	4023	2857	721	566	418	353	934	352	1439	1598	1066	860	870	545	767	795	622	508	438	290	516	470	301	619	504	348	761	654	1085	920	1205	1538	2279	1287	959	636	550	275	600	976	716	617	411
202573	202573	n/a	368	2037	1197	502	4564	3198	375	1307	2209	297	1339	1913	1696	2199	650	257	889	1499	490	8435	491	261	2500	2257	181	2470	1243	196	3173	2621	1366	2046	3862	549	863	629	434	5509	1913	222	6122	4218	341	1076	2649	167	774
288830	288830	n/a	1478	1704	579	1385	518	5140	4699	4850	2909	1097	2114	1091	2432	2017	1074	1744	2773	1993	883	1643	670	663	630	856	215	62	197	538	123	197	584	503	2165	752	1046	3845	1727	1759	3120	1009	370	170	730	197	463	545	2593
269269	269269	n/a	3039	616	507	9235	5273	6774	2786	3419	1823	4072	3418	877	13160	8597	4855	2642	2298	2599	5625	7781	4254	764	876	1759	370	495	220	1103	2385	978	11189	7463	16038	981	1808	942	8076	7293	5960	1532	3947	1655	3091	1782	2100	4108	2064
269268	269268	n/a	3099	1727	896	5219	6945	2676	2891	2547	2237	3869	2394	2693	3768	1950	640	1643	1813	1548	2767	1349	1754	477	101	206	604	282	298	1135	792	586	1626	287	1474	2079	2150	2392	3315	3126	2774	1497	4728	3936	4913	2497	3341	2479	1851
226852	226852	n/a	832	471	219	567	383	525	564	811	417	523	495	455	1055	883	238	472	412	309	9339	13447	6260	2647	2382	1214	3978	5146	3229	2597	2230	966	1253	1049	1476	1913	4088	2023	2658	3276	1306	719	1637	750	2025	716	964	3368	3421
213526	213526	n/a	828	321	1907	671	140	382	823	168	313	555	319	305	703	363	868	524	289	147	928	1039	1164	1496	1282	738	1249	295	455	2168	1014	863	3783	539	1507	1450	206	850	669	245	1101	6080	596	812	998	564	1214	1529	673
223865	223865	n/a	1261	1866	362	1342	382	5766	796	2190	2348	670	1383	1157	2406	8054	809	656	952	2351	777	710	326	344	188	224	287	76	290	309	199	44	666	585	6485	896	7344	2082	1684	412	6103	447	592	303	630	557	877	398	325
206965	206965	n/a	5365	1653	1416	4831	3953	1863	1770	684	463	1757	1675	1721	8753	2576	873	2935	1010	912	1579	1878	732	517	365	1061	675	907	560	717	1200	322	2476	2395	942	1223	2041	2350	7053	6673	1931	927	3111	2238	2913	4900	1609	1076	1905
239837	239837	n/a	5726	1936	346	2498	1064	2399	10318	8436	7801	2519	1967	2119	2831	2168	772	1514	5190	4337	322	135	85	394	120	309	214	133	186	287	111	108	1155	1015	946	388	425	997	2392	4529	1439	237	488	271	547	125	134	320	213
277432	277432	n/a	490	358	293	324	250	313	75	704	427	288	279	271	959	808	897	355	306	276	93	659	772	88	142	203	142	175	111	109	144	207	99	130	461	97	311	389	96	286	339	78	400	235	534	454	535	98	327
271128	271128	n/a	1211	259	432	600	269	11	527	322	25	248	362	38	948	221	218	467	182	42	477	417	346	271	185	31	604	342	18	561	525	393	526	135	255	423	934	293	439	224	206	486	263	19	543	211	213	477	145
227621	227621	n/a	438	808	1625	1658	143	1948	2846	2481	2442	3132	3035	1793	6801	7955	1912	1271	1328	2578	183	165	1666	469	734	2491	304	334	2879	512	126	1050	280	157	1496	1257	10496	5413	672	926	2261	583	132	2444	385	903	1688	455	205
229153	229153	n/a	1371	2181	1858	4056	83	1811	3928	2517	1598	5208	2430	1878	3976	2029	1948	4320	1941	1797	4168	1168	1755	4512	2604	1670	4600	2565	1721	4560	2288	1877	3912	2134	2278	1912	1971	1596	4328	2318	2173	2862	2765	1754	3640	2394	1853	5152	1841
280684	280684	n/a	52	10	44	326	129	65	56	35	39	296	22	33	59	113	25	238	47	36	155	0	59	132	18	192	150	11	14	159	19	3	177	54	3	181	9	21	621	73	36	138	37	39	264	11	185	105	82
222050	222050	n/a	1084	543	739	710	961	664	912	373	1605	582	1477	1123	1282	391	522	784	1443	566	737	540	1268	2066	310	1154	647	385	1054	941	301	1558	2967	408	1172	825	723	744	1409	885	828	852	212	295	740	1770	722	1078	374
199203	199203	n/a	4871	15305	1807	633	12502	5821	7336	7623	3829	1693	4111	2842	24576	137204	7966	6787	3670	3612	4143	6547	3039	4789	4555	5348	2948	3822	3272	233	1668	1331	730	2071	4443	2330	6051	5219	9735	3118	2020	456	2441	2323	2261	630	3157	2887	3711
281910	281910	n/a	6494	1941	1346	3571	809	2041	4717	2374	4264	7451	3372	1572	6714	1580	1141	2248	1270	1332	2121	4738	2534	5544	4352	5483	1801	1791	1018	1286	1458	1614	2469	2238	2893	4219	5762	3564	2545	4012	1927	1660	4220	4888	1460	5892	2054	2222	1378
267751	267751	n/a	1051	590	272	1155	1557	2403	1449	1627	1039	749	1217	1144	1624	1555	337	576	1665	647	2252	2966	2087	487	230	400	1306	1705	1313	1579	2700	1270	1450	550	1695	1246	2321	2286	5150	3734	3315	776	5934	1523	983	312	295	476	2242
288822	288822	n/a	783	1310	336	895	192	531	796	1213	552	965	1542	603	752	1279	307	934	929	489	1086	809	518	910	1206	440	946	1406	612	1184	1014	569	1100	1274	737	961	1354	467	1095	1092	1181	867	1483	407	1050	1476	625	1104	1115
281216	281216	n/a	830	1499	591	1246	1669	1753	769	1083	927	641	787	742	2152	3743	1057	661	1448	769	854	964	567	438	251	225	403	167	176	486	698	224	201	577	903	392	1103	503	816	1298	565	421	6190	261	738	268	249	427	307
241054	241054	n/a	1132	536	201	1576	1382	3227	1032	1623	1624	1188	586	652	1748	7142	209	668	949	2166	847	1187	661	475	270	522	628	781	626	753	589	133	682	180	453	569	1066	922	1682	753	1300	579	1048	935	2630	1255	2570	730	393
236785	236785	n/a	1353	4853	2258	7368	845	2911	746	4790	964	2525	3467	927	4664	2355	4729	1998	2292	972	5448	4154	2116	2517	956	1447	2582	886	1147	2448	1454	1920	5088	1861	7257	650	1037	1429	2435	4163	5205	2488	961	410	410	1656	1987	3166	1826
231655	231655	n/a	227	140	120	256	87	181	226	101	107	322	64	227	247	174	63	205	45	138	172	147	100	198	114	262	195	59	182	157	66	99	182	156	159	227	128	104	287	70	192	184	87	151	254	101	39	169	205
228249	228249	n/a	782	487	431	857	1770	2973	528	1052	1246	436	421	388	1449	8560	2776	553	761	1842	566	566	216	306	647	791	262	185	80	294	275	63	466	196	1056	804	1301	1293	976	1096	1173	311	522	624	1126	1229	800	303	227
213185	213185	n/a	3641	1050	95	4954	239	4712	4715	4447	5250	7746	4153	5373	5226	2153	3782	1326	980	1122	1780	326	606	421	107	700	1579	1485	1904	1515	1115	205	603	79	458	901	961	1614	3129	892	680	523	963	767	7396	4249	2183	944	168
210904	210904	n/a	822	191	173	729	238	181	601	321	196	644	291	148	942	189	168	676	252	136	999	329	225	576	222	186	651	293	232	219	268	122	365	184	137	371	292	183	699	247	139	272	319	117	577	346	176	484	221
233287	233287	n/a	820	671	494	1049	2737	596	862	847	783	837	979	1026	1268	955	833	811	582	664	716	3151	1819	812	891	785	553	351	1325	992	418	647	527	602	1314	775	3179	2911	1140	537	1117	584	773	829	788	1251	1868	905	823
267650	267650	n/a	11498	7069	1831	9750	8487	9606	7016	9678	5333	5804	6221	3851	20967	16754	4107	4880	4717	5214	2327	5289	996	2960	5711	2650	406	325	371	1543	1278	1173	885	1143	821	447	1759	738	339	213	43	238	232	144	291	33	18	363	958
199338	199338	n/a	10904	1262	966	14584	1022	1621	2624	1189	1082	2853	1350	750	54936	4456	1917	11528	1845	1315	1790	1680	1611	1209	1173	1151	957	1120	486	1201	958	1083	2418	1010	1833	1521	1466	1442	3552	2067	1786	984	606	536	1438	589	511	1031	1070
223500	223500	n/a	2606	60	833	2745	0	21	334	79	179	347	241	247	2494	23	803	2506	65	83	3153	150	864	2342	28	280	2762	777	941	2528	689	838	2794	35	900	2596	461	924	701	359	184	572	282	186	808	1759	1040	881	112
206022	206022	n/a	10375	7047	5923	10191	40500	4636	6287	5591	4757	5061	3152	4937	10916	8599	5338	5106	3143	4371	7327	6922	6362	7352	7262	5280	5434	2984	5143	6203	3018	6100	10536	7573	7210	5469	8564	5579	9984	4705	4639	6539	2885	3270	11251	11747	7095	5774	6829
232134	232134	n/a	426	305	279	274	283	299	85	100	54	154	317	66	305	337	173	73	178	129	176	365	107	126	49	106	122	16	14	97	18	1	139	69	211	166	97	54	562	1443	391	117	29	59	159	52	12	131	150
284589	284589	n/a	211	24	28	151	46	8	204	91	63	239	298	121	408	194	64	100	51	32	1922	2938	1354	1079	424	461	507	272	251	515	776	189	273	92	216	569	422	313	289	78	123	537	168	91	424	211	208	409	237
199553	199553	n/a	4975	3096	2106	5602	3178	2345	7431	3791	2846	7208	3672	4362	6894	3825	1173	5194	2289	4303	6728	9941	4096	6583	3183	3650	6731	3970	3069	8696	3108	2735	4325	3096	9078	8756	9877	10127	7271	4361	4563	7552	4476	3153	10890	8890	7063	3319	1062
267670	267670	n/a	636	283	66	269	151	185	493	241	273	320	207	245	792	361	99	331	156	204	476	547	199	185	158	296	186	180	216	252	285	50	356	233	254	120	122	102	1402	569	534	319	306	621	1501	484	402	155	81
226851	226851	n/a	232	341	83	570	608	905	245	463	412	149	258	185	758	1894	263	114	267	433	236	245	59	89	16	8	116	10	33	120	14	1	192	51	544	217	773	276	356	82	559	127	60	69	172	54	112	104	18
205700	205700	n/a	4223	13680	29266	4181	33319	12301	4444	6980	6372	1222	4475	5137	20599	25975	57745	4594	6304	6261	4499	2991	9104	2243	1023	804	922	800	455	2891	1280	2562	34094	5253	41576	6911	4305	15106	14174	4193	40919	12443	1482	1762	1835	1422	1564	4244	8837
[truncated: 7 more columns]
